# Supplementary material for: Streptomyces coelicolor Vesicles: Many Molecules To Be Delivered
Source: Appl Environ Microbiol. 2022 Jan 11;88(1):e01881-21. doi: 10.1128/AEM.01881-21 (PMC8752130; doi:10.1128/AEM.01881-21)
Supplement: Supplemental file 2 — Table S2. Download AEM.01881-21-s0002.xlsx, XLSX file, 0.3 MB [file aem.01881-21-s0002.xlsx]

## Sheet: F3_purif. I
	Purification I-Fraction 3 untreated (F3_I_U)
Accession	Description	Protein FDR Confidence	Exp. q-value	Sum PEP Score	Coverage	# Peptides	# PSMs (SpC)	NSAF(F3_I_U)	# Unique Peptides	# Protein Groups	# AAs	MW [kDa]	calc. pI	Modifications	emPAI	Score Band 1	Coverage Band 1	# Peptides Band 1	# PSMs Band 1	Score Band 2	Coverage Band 2	# Peptides Band 2	# PSMs Band 2	Score Band 3	Coverage Band 3	# Peptides Band 3	# PSMs Band 3	Score Band 4	Coverage Band 4	# Peptides Band 4	# PSMs Band 4	Score Band 5	Coverage Band 5	# Peptides Band 5	# PSMs Band 5	Score Band 6 Mascot	Coverage Band 6 Mascot	# Peptides Band 6 Mascot	# PSMs Band 6 Mascot	Score Band 7 Mascot	Coverage Band 7 Mascot	# Peptides Band 7 Mascot	# PSMs Band 7 Mascot	Score Band 8 Mascot	Coverage Band 8 Mascot	# Peptides Band 8 Mascot	# PSMs Band 8 Mascot	Score Band 9 Mascot	Coverage Band 9 Mascot
Q8CJT1	DNA-directed RNA polymerase subunit beta' OS=Streptomyces coelicolor (strain ATCC BAA-471 / A3(2) / M145) OX=100226 GN=rpoC PE=3 SV=1	High	0	66.169	11.1624	12	67	0.000259683	12	1	1299	144.5	6.86	Oxidation [M256]	0.364		0			163	2.92533	3	4	344	2.77136	3	6	509	7.85219	8	10	554	3.77213	4	10	237	1.92456	2	6	390	1.84758	2	5	509	2.77136	3	9	369	2.77136
Q9L0L0	DNA-directed RNA polymerase subunit beta OS=Streptomyces coelicolor (strain ATCC BAA-471 / A3(2) / M145) OX=100226 GN=rpoB PE=1 SV=1	High	0	14.973	3.78984	4	28	0.000121424	4	1	1161	128.4	4.98		0.139		0				0				0				0				0				0			204	3.78984	4	6	148	1.89492	2	4	126	1.89492
Q9RDE2	Tricorn protease homolog 1 OS=Streptomyces coelicolor (strain ATCC BAA-471 / A3(2) / M145) OX=100226 GN=tri1 PE=1 SV=1	High	0.004	6.605	2.2493	2	3	1.41558e-05	2	1	1067	115.6	5.8		0.066		0				0				0				0				0				0				0			31	1.12465	1	1		0
Q9FCI4	UPF0182 protein SCO5204 OS=Streptomyces coelicolor (strain ATCC BAA-471 / A3(2) / M145) OX=100226 GN=SCO5204 PE=3 SV=2	High	0	412.123	49	42	395	0.00198873	42	1	1000	109.5	5.97	Deamidated [Q106; N384; Q418; N470; Q500; N618; N619; N620; Q627; Q628; N629; Q630; Q657; Q690; N758; Q797; Q799; Q801; N803]; Oxidation [M101; M103; M381; M396; M739; M767]	13.046	224	4.8	4	6	596	9.1	7	14	8329	48.5	40	199	4887	37.4	32	105	1003	12.3	10	25	537	5.6	4	11	248	5.6	4	7	534	3.5	3	11	438	5.5
P0A4G6	Protein translocase subunit SecA OS=Streptomyces coelicolor (strain ATCC BAA-471 / A3(2) / M145) OX=100226 GN=secA PE=3 SV=1	High	0	10.045	3.48469	3	3	1.59496e-05	3	1	947	106.4	5.11		0.122		0				0			97	3.48469	3	3		0				0				0				0				0				0
Q9RNU9	Phosphoenolpyruvate carboxylase OS=Streptomyces coelicolor (strain ATCC BAA-471 / A3(2) / M145) OX=100226 GN=ppc PE=1 SV=1	High	0	28.866	6.36663	6	56	0.000309491	6	1	911	101.2	5.74		0.28		0				0				0			35	0.768386	1	1	138	2.19539	2	4	118	0.768386	1	3	242	3.18332	4	8	333	5.15917	5	11	166	1.427
O06851	Valine--tRNA ligase OS=Streptomyces coelicolor (strain ATCC BAA-471 / A3(2) / M145) OX=100226 GN=valS PE=3 SV=2	High	0.004	5.851	1.83066	2	3	1.72818e-05	2	1	874	97.5	5.34	Carbamidomethyl [C190]	0.096		0				0				0				0				0				0				0				0				0
P35885	DNA gyrase subunit A OS=Streptomyces coelicolor (strain ATCC BAA-471 / A3(2) / M145) OX=100226 GN=gyrA PE=3 SV=2	High	0	14.65	4.2007	3	8	4.69988e-05	3	1	857	94.5	5.57		0.139		0				0				0				0				0			58	0.933489	1	1	30	0.933489	1	1	171	2.45041	2	3	32	1.75029
O88054	Phenylalanine--tRNA ligase beta subunit OS=Streptomyces coelicolor (strain ATCC BAA-471 / A3(2) / M145) OX=100226 GN=pheT PE=3 SV=1	High	0.004	7.434	2.5	2	5	2.99688e-05	2	1	840	89.9	5.14		0.099		0				0				0				0				0				0				0			41	1.19048	1	1		0
Q9XAR0	NADH-quinone oxidoreductase subunit G OS=Streptomyces coelicolor (strain ATCC BAA-471 / A3(2) / M145) OX=100226 GN=nuoG PE=3 SV=1	High	0	23.322	7.35469	5	15	8.95863e-05	5	1	843	88.8	5.66		0.284		0				0			427	6.04982	4	9	33	1.30486	1	1		0			57	1.30486	1	2	30	1.30486	1	1		0			30	1.30486
Q93J59	5-methyltetrahydropteroyltriglutamate--homocysteine methyltransferase OS=Streptomyces coelicolor (strain ATCC BAA-471 / A3(2) / M145) OX=100226 GN=metE PE=3 SV=1	High	0.004	7.433	2.72021	2	2	1.30434e-05	2	1	772	83.6	5.33		0.094		0				0				0				0				0				0				0				0				0
Q9RJH9	Catalase-peroxidase OS=Streptomyces coelicolor (strain ATCC BAA-471 / A3(2) / M145) OX=100226 GN=katG PE=1 SV=1	High	0.004	4.334	2.2973	2	3	2.04112e-05	2	1	740	80.8	4.88		0.116		0				0				0				0				0				0			34	1.35135	1	1	33	1.35135	1	1		0
Q9X913	K(+)-insensitive pyrophosphate-energized proton pump OS=Streptomyces coelicolor (strain ATCC BAA-471 / A3(2) / M145) OX=100226 GN=hppA PE=1 SV=1	High	0.004	7.028	2.267	2	2	1.2682e-05	2	1	794	80.6	5.39	Carbamidomethyl [C621]	0.145		0				0				0			78	2.267	2	2		0				0				0				0				0
Q9Z585	DNA ligase 1 OS=Streptomyces coelicolor (strain ATCC BAA-471 / A3(2) / M145) OX=100226 GN=ligA1 PE=3 SV=1	High	0.004	7.226	2.58503	2	3	2.055e-05	2	1	735	80.5	5.22		0.103		0				0				0				0				0				0				0				0				0
Q8CJQ6	Polyribonucleotide nucleotidyltransferase OS=Streptomyces coelicolor (strain ATCC BAA-471 / A3(2) / M145) OX=100226 GN=pnp PE=3 SV=1	High	0	22.753	7.57781	6	40	0.000272517	6	1	739	79.3	5.15	Oxidation [M385]	0.413		0				0				0				0				0			31	1.08254	1	1	51	1.08254	1	2	69	1.08254	1	2	61	2.30041
Q53902	Putative membrane protein ActII-3 OS=Streptomyces coelicolor (strain ATCC BAA-471 / A3(2) / M145) OX=100226 GN=actII-3 PE=3 SV=1	High	0	117.779	29.1139	13	220	0.00155787	13	1	711	74.8	6.62	Oxidation [M271; M475; M505; M697]	3.642	1271	24.3319	10	27	1461	25.0352	10	32	1536	29.1139	13	36	1479	27.8481	12	32	948	16.1744	7	18	339	9.42335	5	9	483	9.00141	5	12	389	11.955	7	12	214	7.73558
Q9L278	Threonine--tRNA ligase OS=Streptomyces coelicolor (strain ATCC BAA-471 / A3(2) / M145) OX=100226 GN=thrS PE=3 SV=1	High	0.004	6.481	2.73556	2	8	6.12128e-05	2	1	658	74.5	5.48	Deamidated [N228]; Oxidation [M230]	0.116		0				0				0				0				0			32	1.82371	1	1		0				0				0
Q9XA16	Probable serine/threonine-protein kinase SCO3848 OS=Streptomyces coelicolor (strain ATCC BAA-471 / A3(2) / M145) OX=100226 GN=SCO3848 PE=3 SV=1	High	0	52.886	20.5052	12	51	0.000381534	11	1	673	71.4	4.93	Oxidation [M22; M155]	1.39	40	1.3373	1	1		0			173	6.68648	4	5	63	2.526	2	2	116	5.64636	4	4	598	15.7504	9	18	34	1.18871	1	1	408	9.21248	6	13	139	6.53789
Q9X928	Acetyl-coenzyme A synthetase OS=Streptomyces coelicolor (strain ATCC BAA-471 / A3(2) / M145) OX=100226 GN=acsA PE=3 SV=1	High	0	10.663	5.99078	3	7	5.41371e-05	3	1	651	71	5.19	Carbamidomethyl [C83]	0.241		0				0				0				0				0				0			63	1.5361	1	2	60	3.99386	2	2	35	1.5361
Q9XAR5	NADH-quinone oxidoreductase subunit L OS=Streptomyces coelicolor (strain ATCC BAA-471 / A3(2) / M145) OX=100226 GN=nuoL PE=3 SV=1	High	0	32.644	7.95107	5	16	0.000123174	5	1	654	69.2	8.12	Deamidated [N454]	0.738		0				0			91	5.04587	2	3		0				0			309	4.12844	2	5	342	5.8104	4	8		0				0
Q05558	Chaperone protein DnaK OS=Streptomyces coelicolor (strain ATCC BAA-471 / A3(2) / M145) OX=100226 GN=dnaK PE=3 SV=1	High	0	11.521	6.14887	4	19	0.00015479	4	1	618	66.2	4.87		0.259		0				0				0				0				0				0				0				0				0
Q9F323	Aspartate--tRNA ligase OS=Streptomyces coelicolor (strain ATCC BAA-471 / A3(2) / M145) OX=100226 GN=aspS PE=3 SV=1	High	0	16.856	6.81431	4	25	0.000214427	4	1	587	66	5.24		0.311		0				0				0				0				0			35	2.04429	1	1	136	4.08859	2	3	99	3.40716	2	3	35	2.04429
Q9WX29	Arginine--tRNA ligase OS=Streptomyces coelicolor (strain ATCC BAA-471 / A3(2) / M145) OX=100226 GN=argS PE=3 SV=1	High	0.004	7.022	3.41297	2	3	2.57752e-05	2	1	586	64.7	5.24	Carbamidomethyl [C564]	0.122		0				0				0				0				0				0				0				0				0
Q9X813	Probable cytochrome c oxidase subunit 1-alpha OS=Streptomyces coelicolor (strain ATCC BAA-471 / A3(2) / M145) OX=100226 GN=ctaD1 PE=3 SV=1	High	0	60.104	10.0346	7	120	0.00104528	7	1	578	64.1	7.17	Carbamidomethyl [C527]; Deamidated [N533]	4.179	500	6.92042	5	12	624	8.3045	6	18	830	8.3045	6	21	679	6.92042	5	16	596	8.3045	6	16	241	4.84429	3	5	995	10.0346	7	23	274	6.7474	4	9		0
Q9X806	Cytochrome bc1 complex cytochrome b subunit OS=Streptomyces coelicolor (strain ATCC BAA-471 / A3(2) / M145) OX=100226 GN=qcrB PE=3 SV=1	High	0	25.854	8.44037	5	77	0.000711332	5	1	545	60.8	7.85	Carbamidomethyl [C439]; Oxidation [M259]	0.931	224	5.50459	3	7	216	6.78899	4	7	255	6.78899	4	8	252	6.78899	4	9	240	6.78899	4	9	109	2.75229	2	3	261	6.78899	4	10	268	6.97248	4	8	175	5.50459
P46105	Probable actinorhodin transporter OS=Streptomyces coelicolor (strain ATCC BAA-471 / A3(2) / M145) OX=100226 GN=actII-2 PE=3 SV=1	High	0	96.217	16.09	8	123	0.00107141	8	1	578	59.7	6.95	Deamidated [Q490; Q521; Q522; N542]; Oxidation [M547]	2.981	50	2.07612	1	1	499	7.26644	4	11	594	7.26644	4	12	567	7.26644	4	13	256	9.86159	4	6	857	10.0346	4	16	1808	16.09	8	40	385	11.7647	4	8	47	2.07612
Q9F2I9	Methionine--tRNA ligase OS=Streptomyces coelicolor (strain ATCC BAA-471 / A3(2) / M145) OX=100226 GN=metG PE=3 SV=1	High	0	13.833	4.64684	2	6	5.61496e-05	2	1	538	59.7	5.19		0.145		0				0				0				0				0			56	1.85874	1	1		0			222	4.64684	2	5		0
Q53955	Protein translocase subunit SecD OS=Streptomyces coelicolor (strain ATCC BAA-471 / A3(2) / M145) OX=100226 GN=secD PE=3 SV=2	High	0	10.706	4.38596	2	6	5.29974e-05	2	1	570	59.5	6.27		0.194		0				0				0				0				0				0				0				0				0
Q9FCD7	Tripeptidyl aminopeptidase OS=Streptomyces coelicolor (strain ATCC BAA-471 / A3(2) / M145) OX=100226 GN=tap PE=3 SV=1	High	0	43.598	20.5176	8	25	0.000232659	8	1	541	58.5	8.1	Carbamidomethyl [C512; C533]; Oxidation [M218; M222]	0.931		0				0				0			177	6.28466	3	5	570	20.5176	8	17	78	4.06654	2	3		0				0				0
Q9S2C0	Serine/threonine-protein kinase PksC OS=Streptomyces coelicolor (strain ATCC BAA-471 / A3(2) / M145) OX=100226 GN=pksC PE=3 SV=1	High	0	11.6	3.59712	2	11	9.96084e-05	1	1	556	58.2	5.25	Oxidation [M168]	0.35		0				0			75	1.43885	1	2	44	1.43885	1	1	95	3.59712	2	3		0			34	1.43885	1	1	117	1.43885	1	4		0
P54739	Serine/threonine-protein kinase PkaA OS=Streptomyces coelicolor (strain ATCC BAA-471 / A3(2) / M145) OX=100226 GN=pkaA PE=3 SV=1	High	0	53.761	15.4696	9	45	0.000417245	9	1	543	58.1	6.48		2.008		0			31	1.65746	1	1		0			31	2.57827	1	1	625	15.4696	9	23	57	3.31492	2	2	49	2.57827	1	2	99	6.814	3	4	59	1.65746
Q9K4D5	ATP synthase subunit alpha OS=Streptomyces coelicolor (strain ATCC BAA-471 / A3(2) / M145) OX=100226 GN=atpA PE=3 SV=1	High	0	33.182	13.7996	6	27	0.000256972	6	1	529	57.2	5.07		0.484		0				0				0			269	8.31758	3	5	573	8.69565	4	11	70	2.26843	1	2		0				0				0
P40171	60 kDa chaperonin 1 OS=Streptomyces coelicolor (strain ATCC BAA-471 / A3(2) / M145) OX=100226 GN=groL1 PE=3 SV=3	High	0	16.858	7.20887	4	19	0.000176821	4	1	541	57.1	4.98		0.301		0				0				0				0				0				0				0			90	1.66359	1	2		0
Q9KXU5	60 kDa chaperonin 2 OS=Streptomyces coelicolor (strain ATCC BAA-471 / A3(2) / M145) OX=100226 GN=groL2 PE=3 SV=1	High	0.004	5.404	3.14233	2	7	6.51447e-05	2	1	541	56.8	4.87		0.16		0			34	1.66359	1	1		0				0				0				0			31	1.66359	1	1	31	1.66359	1	1		0
P0A300	ATP synthase subunit beta OS=Streptomyces coelicolor (strain ATCC BAA-471 / A3(2) / M145) OX=100226 GN=atpD PE=3 SV=2	High	0	29.868	17.364	7	33	0.000347587	7	1	478	52.1	4.89	Oxidation [M72]	0.957	42	2.30126	1	1		0			39	2.30126	1	1	67	2.30126	1	2	119	5.23013	2	3	375	17.364	7	13	99	2.30126	1	3	108	2.30126	1	3		0
Q9XAQ9	NADH-quinone oxidoreductase subunit F OS=Streptomyces coelicolor (strain ATCC BAA-471 / A3(2) / M145) OX=100226 GN=nuoF PE=3 SV=1	High	0.004	4.884	4.67706	2	4	4.4853e-05	2	1	449	48.8	5.72	Carbamidomethyl [C332; C338]	0.186		0				0				0				0				0				0				0				0				0
Q9XAQ7	NADH-quinone oxidoreductase subunit D 2 OS=Streptomyces coelicolor (strain ATCC BAA-471 / A3(2) / M145) OX=100226 GN=nuoD2 PE=3 SV=1	High	0	8.769	3.86364	2	18	0.000205967	2	1	440	48.4	5.59	Carbamidomethyl [C308]	0.202		0				0				0				0				0			68	2.04545	1	2	106	2.04545	1	3	231	3.86364	2	6	73	2.04545
O54569	Membrane protein insertase YidC OS=Streptomyces coelicolor (strain ATCC BAA-471 / A3(2) / M145) OX=100226 GN=yidC PE=3 SV=1	High	0	19.196	10.2088	4	34	0.000397173	4	1	431	47.3	10.08		0.468	50	2.5522	1	2	52	2.5522	1	1	89	2.5522	1	3	32	2.5522	1	1		0			30	2.5522	1	1	54	2.5522	1	2	73	2.5522	1	2	129	5.56845
P46785	Protein translocase subunit SecY OS=Streptomyces coelicolor (strain ATCC BAA-471 / A3(2) / M145) OX=100226 GN=secY PE=3 SV=2	High	0	38.47	12.1281	8	58	0.000668228	8	1	437	47.3	9.42	Oxidation [M1]	2.162	88	4.80549	2	2	68	3.66133	2	2	103	6.40732	3	4	42	2.746	1	1		0				0			128	3.66133	2	4	229	8.69565	4	7	774	12.1281
Q9KYS0	Putative zinc metalloprotease SCO5695 OS=Streptomyces coelicolor (strain ATCC BAA-471 / A3(2) / M145) OX=100226 GN=SCO5695 PE=3 SV=1	High	0	15.641	11.6279	4	9	0.000105379	4	1	430	46.2	6.29	Oxidation [M69; M72]	0.73		0				0				0				0				0				0				0				0				0
P0A4I7	Sensor protein CutS OS=Streptomyces coelicolor (strain ATCC BAA-471 / A3(2) / M145) OX=100226 GN=cutS PE=3 SV=1	High	0	17.736	8.9372	4	11	0.000133774	4	1	414	44.5	6.57		0.425		0				0				0				0				0				0			99	4.83092	2	2		0				0
P40174	Elongation factor Tu-1 OS=Streptomyces coelicolor (strain ATCC BAA-471 / A3(2) / M145) OX=100226 GN=tuf1 PE=3 SV=1	High	0	11.408	6.80101	3	18	0.000228276	3	1	397	43.8	5.12		0.35		0				0			61	2.77078	1	1		0				0			57	2.77078	1	1	66	2.77078	1	2		0			73	2.77078
Q9L0Y3	S-adenosylmethionine synthase OS=Streptomyces coelicolor (strain ATCC BAA-471 / A3(2) / M145) OX=100226 GN=metK PE=3 SV=1	High	0	8.637	7.71144	3	8	0.000100194	3	1	402	43.4	5.03	Oxidation [M272]	0.304		0				0				0				0				0				0				0				0				0
Q9KY56	Succinate--CoA ligase [ADP-forming] subunit beta 1 OS=Streptomyces coelicolor (strain ATCC BAA-471 / A3(2) / M145) OX=100226 GN=sucC1 PE=3 SV=1	High	0	21.897	13.4518	5	15	0.000191678	5	1	394	41.6	4.89		0.616		0				0				0				0				0				0				0				0				0
Q9X8L6	DNA integrity scanning protein DisA OS=Streptomyces coelicolor (strain ATCC BAA-471 / A3(2) / M145) OX=100226 GN=disA PE=1 SV=1	High	0.004	7.025	6.41711	2	8	0.000107695	2	1	374	40	5.38		0.212		0				0				0				0				0				0				0			67	6.41711	2	2		0
Q9X807	Cytochrome bc1 complex Rieske iron-sulfur subunit OS=Streptomyces coelicolor (strain ATCC BAA-471 / A3(2) / M145) OX=100226 GN=qcrA PE=3 SV=1	High	0	21.57	12.7479	4	38	0.000541985	4	1	353	38.6	5.44	Oxidation [M124]	0.668	113	9.34844	3	4	106	5.38244	2	4	30	2.54958	1	1	69	6.79887	2	2		0				0			275	12.7479	4	8	171	8.78187	3	6	37	2.83286
Q9S2U8	Prolipoprotein diacylglyceryl transferase 1 OS=Streptomyces coelicolor (strain ATCC BAA-471 / A3(2) / M145) OX=100226 GN=lgt1 PE=3 SV=1	High	0	18.652	15.4519	4	16	0.000234857	4	1	343	36.8	5.72	Oxidation [M1]	0.624		0			32	6.99708	1	1		0				0				0				0				0			273	13.4111	3	8	138	9.0379
Q9Z518	Glyceraldehyde-3-phosphate dehydrogenase OS=Streptomyces coelicolor (strain ATCC BAA-471 / A3(2) / M145) OX=100226 GN=gap PE=3 SV=1	High	0	25.261	14.2857	5	27	0.000404578	5	1	336	36.2	5.48	Deamidated [N8]	0.931		0				0				0				0				0				0			114	2.38095	1	3		0				0
Q9X814	Probable cytochrome c oxidase subunit 2 OS=Streptomyces coelicolor (strain ATCC BAA-471 / A3(2) / M145) OX=100226 GN=ctaC PE=3 SV=1	High	0	124.906	33.8558	11	83	0.00130998	11	1	319	35.4	8.07	Oxidation [M44; M130; M273]; Deamidated [Q238; N246; N276; Q290; Q297; Q307]; Carbamidomethyl [C262; C266]	17.33		0				0				0				0				0			30	4.07524	1	1		0			434	14.7335	4	12	2107	33.8558
Q9K3J3	Malate dehydrogenase OS=Streptomyces coelicolor (strain ATCC BAA-471 / A3(2) / M145) OX=100226 GN=mdh PE=1 SV=1	High	0	8.985	6.99088	2	8	0.000122426	2	1	329	34.6	5.15		0.311		0				0				0				0				0				0				0			50	2.73556	1	2		0
O31212	30S ribosomal protein S2 OS=Streptomyces coelicolor (strain ATCC BAA-471 / A3(2) / M145) OX=100226 GN=rpsB PE=3 SV=3	High	0	87.772	32.2581	13	159	0.00258234	13	1	310	33.5	5.25	Oxidation [M89]	5.579		0				0			58	6.12903	2	2	53	4.19355	1	1		0				0			488	15.4839	5	11	431	14.5161	5	11	406	15.4839
Q9K4D4	ATP synthase gamma chain OS=Streptomyces coelicolor (strain ATCC BAA-471 / A3(2) / M145) OX=100226 GN=atpG PE=3 SV=1	High	0	26.084	22.9508	6	13	0.000214596	6	1	305	33	6.29	Oxidation [M25]	0.995		0				0				0				0				0				0				0			395	20	5	8		0
O86841	4-hydroxy-tetrahydrodipicolinate synthase 2 OS=Streptomyces coelicolor (strain ATCC BAA-471 / A3(2) / M145) OX=100226 GN=dapA2 PE=3 SV=1	High	0.004	5.065	6.35452	2	4	6.73545e-05	2	1	299	31.2	5.92		0.311		0				0				0				0				0				0				0				0				0
Q9L0D7	50S ribosomal protein L2 OS=Streptomyces coelicolor (strain ATCC BAA-471 / A3(2) / M145) OX=100226 GN=rplB PE=3 SV=1	High	0	36.37	27.3381	6	38	0.000688203	6	1	278	30.5	11.39	Deamidated [N129]; Oxidation [M226]	1.783	131	10.4317	3	4	32	6.11511	1	1		0				0				0				0				0				0			31	4.31655
Q9L0D4	30S ribosomal protein S3 OS=Streptomyces coelicolor (strain ATCC BAA-471 / A3(2) / M145) OX=100226 GN=rpsC PE=3 SV=1	High	0	74.396	46.2094	13	143	0.00259917	13	1	277	30.3	10.45	Deamidated [N180]; Oxidation [M41; M46]	6.848	90	11.1913	2	2		0			36	3.97112	1	1	107	3.97112	1	2	211	6.85921	2	5	120	2.88809	1	2	272	9.38628	3	7	272	12.9964	4	7	436	22.7437
P33158	2,3-bisphosphoglycerate-dependent phosphoglycerate mutase OS=Streptomyces coelicolor (strain ATCC BAA-471 / A3(2) / M145) OX=100226 GN=gpmA PE=1 SV=3	High	0	16.446	9.09091	2	27	0.000537305	2	1	253	28.3	6.54		0.638		0				0				0				0				0				0				0				0				0
P16544	Putative ketoacyl reductase OS=Streptomyces coelicolor (strain ATCC BAA-471 / A3(2) / M145) OX=100226 GN=actIII PE=1 SV=1	High	0	10.474	8.81226	2	17	0.000327934	2	1	261	27.2	5.34		0.389		0				0				0				0				0				0				0				0				0
P19255	Probable glycerol uptake facilitator protein OS=Streptomyces coelicolor (strain ATCC BAA-471 / A3(2) / M145) OX=100226 GN=glpF PE=2 SV=2	High	0	20.152	15.5303	3	26	0.000495847	3	1	264	26.8	5.77		2.162	40	4.16667	1	1	136	15.5303	3	4	64	11.3636	2	2	55	10.2273	2	2		0				0				0				0				0
Q9L0D9	50S ribosomal protein L4 OS=Streptomyces coelicolor (strain ATCC BAA-471 / A3(2) / M145) OX=100226 GN=rplD PE=3 SV=1	High	0	27.533	22.8311	4	45	0.00103454	4	1	219	23.6	10.04	Deamidated [Q94]	2.981		0				0				0				0				0				0				0			34	7.30594	1	1	76	14.6119
Q9KXP5	30S ribosomal protein S4 OS=Streptomyces coelicolor (strain ATCC BAA-471 / A3(2) / M145) OX=100226 GN=rpsD PE=3 SV=1	High	0	80.46	56.3725	14	158	0.00389946	14	1	204	23.6	10.15	Oxidation [M113]; Deamidated [Q60; N122; Q124]	17.478		0				0			34	3.43137	1	1	31	3.43137	1	1		0				0			133	13.2353	3	4	192	15.1961	4	8	185	15.1961
Q9L0E0	50S ribosomal protein L3 OS=Streptomyces coelicolor (strain ATCC BAA-471 / A3(2) / M145) OX=100226 GN=rplC PE=3 SV=1	High	0	66.94	33.6449	6	113	0.00265854	6	1	214	22.8	10.2	Carbamidomethyl [C153]; Oxidation [M15; M146]; Deamidated [Q177; N178; N201]	3.87		0				0				0				0				0				0				0				0				0
Q9L0C8	50S ribosomal protein L5 OS=Streptomyces coelicolor (strain ATCC BAA-471 / A3(2) / M145) OX=100226 GN=rplE PE=3 SV=1	High	0	81.777	45.4054	8	110	0.00299364	8	1	185	20.8	9.69	Deamidated [N42; Q68; Q88]; Oxidation [M43; M101; M157]	23.245		0				0				0				0				0				0				0				0			56	6.48649
P46790	30S ribosomal protein S5 OS=Streptomyces coelicolor (strain ATCC BAA-471 / A3(2) / M145) OX=100226 GN=rpsE PE=3 SV=3	High	0	55.521	42.2886	7	95	0.00237961	7	1	201	20.5	10.2	Deamidated [Q101; Q171]; Carbamidomethyl [C140]	6.197	38	11.4428	1	1	113	11.4428	1	3	149	11.4428	1	3	124	11.4428	1	3		0				0			260	23.3831	3	6	188	16.9154	2	4	193	16.9154
Q9K4D7	ATP synthase subunit b OS=Streptomyces coelicolor (strain ATCC BAA-471 / A3(2) / M145) OX=100226 GN=atpF PE=3 SV=1	High	0	76.999	38.0435	9	43	0.0011766	9	1	184	20.2	5.03	Deamidated [Q76; Q96]; Oxidation [M106]	16.783		0				0				0				0				0				0				0				0				0
Q9S2N0	Bacterioferritin OS=Streptomyces coelicolor (strain ATCC BAA-471 / A3(2) / M145) OX=100226 GN=bfr PE=3 SV=1	High	0	20.547	23.9521	4	10	0.000301482	4	1	167	19.2	4.86	Oxidation [M86]	2.594		0				0				0				0				0				0				0				0				0
P46786	50S ribosomal protein L6 OS=Streptomyces coelicolor (strain ATCC BAA-471 / A3(2) / M145) OX=100226 GN=rplF PE=3 SV=2	High	0	45.673	39.1061	7	25	0.000703177	7	1	179	19.2	9.85	Deamidated [N148]	5.579		0				0				0				0				0				0				0				0				0
Q53875	30S ribosomal protein S9 OS=Streptomyces coelicolor (strain ATCC BAA-471 / A3(2) / M145) OX=100226 GN=rpsI PE=3 SV=1	High	0	21.357	24.1176	4	19	0.000562707	4	1	170	18.7	9.25	Deamidated [Q114]	3.217		0				0				0				0				0				0				0				0				0
O86775	50S ribosomal protein L17 OS=Streptomyces coelicolor (strain ATCC BAA-471 / A3(2) / M145) OX=100226 GN=rplQ PE=3 SV=1	High	0	33.516	16.6667	4	35	0.00104891	4	1	168	18.1	9.42	Deamidated [Q65; Q68]	3.924		0				0				0				0				0				0				0				0				0
Q9L0K4	30S ribosomal protein S7 OS=Streptomyces coelicolor (strain ATCC BAA-471 / A3(2) / M145) OX=100226 GN=rspG PE=3 SV=1	High	0	85.709	53.2051	10	62	0.00200099	10	1	156	17.4	10.4	Oxidation [M47]; Deamidated [N56; N68; Q86]	52.367		0				0				0				0				0				0				0				0				0
Q9EWJ9	6,7-dimethyl-8-ribityllumazine synthase OS=Streptomyces coelicolor (strain ATCC BAA-471 / A3(2) / M145) OX=100226 GN=ribH PE=3 SV=1	High	0	14.937	29.8137	4	18	0.000562891	4	1	161	16.8	5.02	Oxidation [M31]	1.31		0				0				0				0				0				0				0				0				0
Q53874	50S ribosomal protein L13 OS=Streptomyces coelicolor (strain ATCC BAA-471 / A3(2) / M145) OX=100226 GN=rplM PE=3 SV=1	High	0	29.694	42.1769	5	42	0.0014385	5	1	147	16.4	9.91	Deamidated [Q138]	4.623		0				0			59	6.80272	1	1		0				0			52	6.80272	1	1		0			222	14.2857	2	4	157	12.9252
P46787	50S ribosomal protein L15 OS=Streptomyces coelicolor (strain ATCC BAA-471 / A3(2) / M145) OX=100226 GN=rplO PE=3 SV=2	High	0	27.087	13.9073	2	18	0.000600169	2	1	151	15.9	10.13	Oxidation [M58; M62]; Deamidated [Q79]	4.623		0				0				0				0				0				0				0				0				0
P12690	Spore-associated protein A OS=Streptomyces coelicolor (strain ATCC BAA-471 / A3(2) / M145) OX=100226 GN=sapA PE=2 SV=2	High	0	45.816	30.5195	4	42	0.00137311	4	1	154	15.6	8.13	Deamidated [N69; N76]; Oxidation [M84]; Carbamidomethyl [C70]	16.783		0			40	7.14286	1	1		0				0				0				0			84	7.14286	1	2	48	7.14286	1	1	44	7.14286
O69879	30S ribosomal protein S16 OS=Streptomyces coelicolor (strain ATCC BAA-471 / A3(2) / M145) OX=100226 GN=rpsP PE=3 SV=1	High	0	22.335	28.0576	3	11	0.000398434	3	1	139	15.2	9.25	Deamidated [N45]; Oxidation [M49]	2.594		0				0				0				0				0				0				0				0				0
P72403	30S ribosomal protein S11 OS=Streptomyces coelicolor (strain ATCC BAA-471 / A3(2) / M145) OX=100226 GN=rpsK PE=3 SV=2	High	0	50.86	17.1642	3	29	0.00108961	3	1	134	14.4	11.53	Deamidated [Q69]; Oxidation [M70]	36.276		0				0				0				0				0				0				0				0				0
O88058	50S ribosomal protein L20 OS=Streptomyces coelicolor (strain ATCC BAA-471 / A3(2) / M145) OX=100226 GN=rplT PE=3 SV=1	High	0	63.153	42.5197	8	44	0.00174432	8	1	127	14.4	10.87	Deamidated [Q20; Q38; N72]	24.119		0				0				0				0				0				0				0				0				0
P49399	30S ribosomal protein S8 OS=Streptomyces coelicolor (strain ATCC BAA-471 / A3(2) / M145) OX=100226 GN=rpsH PE=3 SV=2	High	0	43.038	26.5152	3	40	0.00152568	3	1	132	14.3	9.7	Oxidation [M3; M10; M27]; Deamidated [N16; N18]	5.31		0				0				0				0				0				0				0				0				0
O86773	30S ribosomal protein S13 OS=Streptomyces coelicolor (strain ATCC BAA-471 / A3(2) / M145) OX=100226 GN=rpsM PE=3 SV=1	High	0	44.326	50	7	24	0.000959	7	1	126	14.2	11.19	Deamidated [Q31; Q32]	9		0				0				0				0				0				0				0				0				0
P0A4A3	30S ribosomal protein S12 OS=Streptomyces coelicolor (strain ATCC BAA-471 / A3(2) / M145) OX=100226 GN=rpsL PE=1 SV=1	High	0	40.547	24.3902	5	47	0.00192385	5	1	123	13.8	11.19	Deamidated [Q5; Q6; N19; Q29]	25.827		0				0				0				0				0				0				0				0				0
P46788	50S ribosomal protein L18 OS=Streptomyces coelicolor (strain ATCC BAA-471 / A3(2) / M145) OX=100226 GN=rplR PE=3 SV=3	High	0	25.548	34.6457	4	12	0.000475724	4	1	127	13.6	10.61		3.642		0				0				0				0				0				0				0				0				0
P0A477	50S ribosomal protein L19 OS=Streptomyces coelicolor (strain ATCC BAA-471 / A3(2) / M145) OX=100226 GN=rplS PE=3 SV=1	High	0	34.149	49.1379	6	22	0.000954867	6	1	116	13.1	10.89		9		0				0				0				0				0				0				0				0				0
Q9L0D5	50S ribosomal protein L22 OS=Streptomyces coelicolor (strain ATCC BAA-471 / A3(2) / M145) OX=100226 GN=rplV PE=3 SV=2	High	0	35.014	26.9565	3	30	0.00131341	3	1	115	12.8	10.43	Deamidated [Q33; Q41]; Oxidation [M27]	14.849		0				0				0				0				0				0				0				0				0
Q9L1I0	50S ribosomal protein L21 OS=Streptomyces coelicolor (strain ATCC BAA-471 / A3(2) / M145) OX=100226 GN=rplU PE=3 SV=1	High	0	9.132	17.9245	2	3	0.000142493	2	1	106	11.7	9.6		1.154		0				0				0				0				0				0				0				0				0
P66337	30S ribosomal protein S10 OS=Streptomyces coelicolor (strain ATCC BAA-471 / A3(2) / M145) OX=100226 GN=rpsJ PE=3 SV=1	High	0	49.382	52.9412	8	28	0.00138209	8	1	102	11.5	9.26	Oxidation [M88]	16.783		0				0				0				0				0				0				0				0				0
O86655	30S ribosomal protein S15 OS=Streptomyces coelicolor (strain ATCC BAA-471 / A3(2) / M145) OX=100226 GN=rpsO PE=3 SV=1	High	0	73.909	63.1579	9	57	0.00302085	9	1	95	10.8	11.14	Deamidated [Q28; Q62; Q68]	99		0				0				0				0				0				0				0				0				0
Q9L0D6	30S ribosomal protein S19 OS=Streptomyces coelicolor (strain ATCC BAA-471 / A3(2) / M145) OX=100226 GN=rpsS PE=3 SV=1	High	0	20.704	54.8387	4	11	0.000595508	4	1	93	10.6	10.81	Oxidation [M39; M44; M66]; Deamidated [N53]	9		0				0				0				0				0				0				0				0				0
P0A4G8	Protein translocase subunit SecE OS=Streptomyces coelicolor (strain ATCC BAA-471 / A3(2) / M145) OX=100226 GN=secE PE=3 SV=1	High	0.004	5.351	13.8298	2	5	0.000267806	2	1	94	10.5	9.94		1.512		0				0				0				0				0				0				0				0				0
Q9RJ68	Sec-independent protein translocase protein TatA OS=Streptomyces coelicolor (strain ATCC BAA-471 / A3(2) / M145) OX=100226 GN=tatA PE=3 SV=1	High	0	29.46	52.6316	4	19	0.00100695	4	1	95	10	9.52	Deamidated [Q74]	30.623		0				0				0				0				0				0				0				0				0
Q9RDM3	30S ribosomal protein S20 OS=Streptomyces coelicolor (strain ATCC BAA-471 / A3(2) / M145) OX=100226 GN=rpsT PE=3 SV=1	High	0.004	6.062	18.1818	2	4	0.000228852	2	1	88	9.5	10.96		2.162		0				0				0				0				0				0				0				0				0
P66470	30S ribosomal protein S18 1 OS=Streptomyces coelicolor (strain ATCC BAA-471 / A3(2) / M145) OX=100226 GN=rpsR1 PE=3 SV=1	High	0	25.254	48.7179	5	12	0.000774577	5	1	78	9	10.37	Oxidation [M31; M68]; Carbamidomethyl [C51]	6.197		0				0				0				0				0				0				0				0				0
Q9L1I1	50S ribosomal protein L27 OS=Streptomyces coelicolor (strain ATCC BAA-471 / A3(2) / M145) OX=100226 GN=rpmA PE=3 SV=1	High	0	14.544	30.9524	2	8	0.0004795	2	1	84	8.8	11.91	Deamidated [Q29; N32]	2.162		0				0				0				0				0				0				0				0				0
O88059	50S ribosomal protein L35 OS=Streptomyces coelicolor (strain ATCC BAA-471 / A3(2) / M145) OX=100226 GN=rpmI PE=3 SV=1	High	0	22.595	23.4375	2	12	0.000944016	2	1	64	7	11.66	Oxidation [M50]	16.783		0				0				0				0				0				0				0				0				0
Q9ZBR5	50S ribosomal protein L28-1 OS=Streptomyces coelicolor (strain ATCC BAA-471 / A3(2) / M145) OX=100226 GN=rpmB1 PE=3 SV=1	High	0	36.128	50.8197	5	19	0.0015682	5	1	61	6.6	11.56	Deamidated [N32]; Carbamidomethyl [C50; C53]	24.119		0				0				0				0				0				0				0				0				0
Q9ZBQ8	50S ribosomal protein L32-1 OS=Streptomyces coelicolor (strain ATCC BAA-471 / A3(2) / M145) OX=100226 GN=rpmF1 PE=3 SV=3	High	0	26.029	45.614	3	11	0.000971619	3	1	57	6.6	10.29	Carbamidomethyl [C30; C43; C46]	99		0				0				0				0				0				0				0				0				0
	Proteins exclusive of F3_I_U
[truncated: 111 more columns]

## Sheet: F4_purif. I
	Purification I-Fraction 4 untreated (F4_I_U)
Accession	Description	Protein FDR Confidence	Exp. q-value	Sum PEP Score	Coverage	# Peptides	# PSMs (SpC)	NSAF(F4_I_U)	# Unique Peptides	# Protein Groups	# AAs	MW [kDa]	calc. pI	Modifications	emPAI	Score Band 1	Coverage Band 1	# Peptides Band 1	# PSMs Band 1	Score Band 2	Coverage Band 2	# Peptides Band 2	# PSMs Band 2	Score Band 3	Coverage Band 3	# Peptides Band 3	# PSMs Band 3	Score Band 4	Coverage Band 4	# Peptides Band 4	# PSMs Band 4	Score Band 5	Coverage Band 5	# Peptides Band 5	# PSMs Band 5	Score Band 6	Coverage Band 6	# Peptides Band 6	# PSMs Band 6	Score Band 7	Coverage Band 7	# Peptides Band 7	# PSMs Band 7	Score Band 8	Coverage Band 8	# Peptides Band 8	# PSMs Band 8	Score Band 9	Coverage Band 9
P0A300	ATP synthase subunit beta OS=Streptomyces coelicolor (strain ATCC BAA-471 / A3(2) / M145) OX=100226 GN=atpD PE=3 SV=2	High	0	9.257	5.23013	2	13	0.000169182	2	1	478	52.1	4.89		0.212	129	2.30126	1	3		0				0				0			44	2.30126	1	1	32	2.92887	1	1	34	2.92887	1	1	61	2.92887	1	2		0
P40174	Elongation factor Tu-1 OS=Streptomyces coelicolor (strain ATCC BAA-471 / A3(2) / M145) OX=100226 GN=tuf1 PE=3 SV=1	High	0	8.852	6.80101	2	9	0.000141023	2	1	397	43.8	5.12		0.222		0				0				0				0				0			38	2.77078	1	1	48	2.77078	1	1	119	2.77078	1	3		0
Q9K3J3	Malate dehydrogenase OS=Streptomyces coelicolor (strain ATCC BAA-471 / A3(2) / M145) OX=100226 GN=mdh PE=1 SV=1	High	0.007	7.712	6.99088	2	4	7.56314e-05	2	1	329	34.6	5.15		0.311		0				0				0				0				0				0				0				0				0
O31212	30S ribosomal protein S2 OS=Streptomyces coelicolor (strain ATCC BAA-471 / A3(2) / M145) OX=100226 GN=rpsB PE=3 SV=3	High	0.007	6.962	7.74194	2	4	8.02669e-05	2	1	310	33.5	5.25		0.233		0				0				0				0				0				0				0				0				0
Q9L0D4	30S ribosomal protein S3 OS=Streptomyces coelicolor (strain ATCC BAA-471 / A3(2) / M145) OX=100226 GN=rpsC PE=3 SV=1	High	0	13.404	9.38628	3	21	0.000471604	3	1	277	30.3	10.45		0.438		0				0				0				0				0				0				0				0				0
Q9L0E0	50S ribosomal protein L3 OS=Streptomyces coelicolor (strain ATCC BAA-471 / A3(2) / M145) OX=100226 GN=rplC PE=3 SV=1	High	0	10.056	17.2897	3	7	0.00020348	3	1	214	22.8	10.2		0.54		0				0				0				0				0				0				0				0				0
Q9L0C8	50S ribosomal protein L5 OS=Streptomyces coelicolor (strain ATCC BAA-471 / A3(2) / M145) OX=100226 GN=rplE PE=3 SV=1	High	0.007	8.495	10.8108	2	5	0.000168127	2	1	185	20.8	9.69		0.425		0				0				0				0				0				0				0				0				0
P46790	30S ribosomal protein S5 OS=Streptomyces coelicolor (strain ATCC BAA-471 / A3(2) / M145) OX=100226 GN=rpsE PE=3 SV=3	High	0	21.371	39.801	5	8	0.000247589	5	1	201	20.5	10.2		1.276		0				0				0				0				0				0				0				0				0
Q9S2N0	Bacterioferritin OS=Streptomyces coelicolor (strain ATCC BAA-471 / A3(2) / M145) OX=100226 GN=bfr PE=3 SV=1	High	0	22.642	23.9521	4	19	0.000707742	4	1	167	19.2	4.86	Oxidation [M86]; Deamidated [N70; Q72]	2.594		0				0				0				0				0				0				0				0				0
Q9L0K4	30S ribosomal protein S7 OS=Streptomyces coelicolor (strain ATCC BAA-471 / A3(2) / M145) OX=100226 GN=rspG PE=3 SV=1	High	0	12.76	24.359	3	4	0.000159505	3	1	156	17.4	10.4		0.874		0				0				0				0				0				0				0				0				0
Q53874	50S ribosomal protein L13 OS=Streptomyces coelicolor (strain ATCC BAA-471 / A3(2) / M145) OX=100226 GN=rplM PE=3 SV=1	High	0	17.983	29.932	4	16	0.000677081	4	1	147	16.4	9.91		2.162		0				0				0				0				0				0				0				0				0
P12690	Spore-associated protein A OS=Streptomyces coelicolor (strain ATCC BAA-471 / A3(2) / M145) OX=100226 GN=sapA PE=2 SV=2	High	0	15.439	21.4286	3	7	0.000282758	3	1	154	15.6	8.13	Carbamidomethyl [C70]	1.371		0				0				0				0				0				0				0				0				0
P72403	30S ribosomal protein S11 OS=Streptomyces coelicolor (strain ATCC BAA-471 / A3(2) / M145) OX=100226 GN=rpsK PE=3 SV=2	High	0	12.236	16.4179	2	6	0.000278538	2	1	134	14.4	11.53	Oxidation [M70]	1.683		0				0				0				0				0				0				0				0				0
O88058	50S ribosomal protein L20 OS=Streptomyces coelicolor (strain ATCC BAA-471 / A3(2) / M145) OX=100226 GN=rplT PE=3 SV=1	High	0.007	6.517	15.748	2	4	0.000195927	2	1	127	14.4	10.87		0.585		0				0				0				0				0				0				0				0				0
O86773	30S ribosomal protein S13 OS=Streptomyces coelicolor (strain ATCC BAA-471 / A3(2) / M145) OX=100226 GN=rpsM PE=3 SV=1	High	0	9.69	8.73016	2	6	0.000296223	2	1	126	14.2	11.19		0.668		0				0				0				0				0				0				0				0				0
P0A4A3	30S ribosomal protein S12 OS=Streptomyces coelicolor (strain ATCC BAA-471 / A3(2) / M145) OX=100226 GN=rpsL PE=1 SV=1	High	0.007	7.992	14.6341	2	4	0.000202299	2	1	123	13.8	11.19		0.931		0				0				0				0				0				0				0				0				0
P0A477	50S ribosomal protein L19 OS=Streptomyces coelicolor (strain ATCC BAA-471 / A3(2) / M145) OX=100226 GN=rplS PE=3 SV=1	High	0	26.376	43.9655	5	14	0.000750772	5	1	116	13.1	10.89		4.623		0				0				0				0				0				0				0				0				0
Q9L0D5	50S ribosomal protein L22 OS=Streptomyces coelicolor (strain ATCC BAA-471 / A3(2) / M145) OX=100226 GN=rplV PE=3 SV=2	High	0	18.576	26.9565	3	11	0.000595022	3	1	115	12.8	10.43	Oxidation [M27]	5.31		0				0				0				0				0				0				0				0				0
P66337	30S ribosomal protein S10 OS=Streptomyces coelicolor (strain ATCC BAA-471 / A3(2) / M145) OX=100226 GN=rpsJ PE=3 SV=1	High	0	29.76	62.7451	7	19	0.00115875	7	1	102	11.5	9.26		6.499		0				0				0				0				0				0				0				0				0
O86655	30S ribosomal protein S15 OS=Streptomyces coelicolor (strain ATCC BAA-471 / A3(2) / M145) OX=100226 GN=rpsO PE=3 SV=1	High	0	16.095	43.1579	4	8	0.000523847	4	1	95	10.8	11.14		2.162		0				0				0				0				0				0				0				0				0
	Proteins exclusive of F4_I_U
[truncated: 111 more columns]

## Sheet: F3_purif. II
	Purification II-Fraction 3 untreated (F3_II_U)
Accession	Description	Protein FDR Confidence	Exp. q-value	Sum PEP Score	Coverage	# Peptides	# PSMs (SpC)	NSAF(F3_II_U)	# Unique Peptides	# Protein Groups	# AAs	MW [kDa]	calc. pI	Modifications	emPAI	Score Band 1 Mascot	Coverage Band 1 Mascot	# Peptides Band 1 Mascot	# PSMs Band 1 Mascot	Score Band 2 Mascot	Coverage Band 2 Mascot	# Peptides Band 2 Mascot	# PSMs Band 2 Mascot	Score Band 3 Mascot	Coverage Band 3 Mascot	# Peptides Band 3 Mascot	# PSMs Band 3 Mascot	Score Band 4 Mascot	Coverage Band 4 Mascot	# Peptides Band 4 Mascot	# PSMs Band 4 Mascot	Score Band 5 Mascot	Coverage Band 5 Mascot	# Peptides Band 5 Mascot	# PSMs Band 5 Mascot	Score Band 6 Mascot	Coverage Band 6 Mascot	# Peptides Band 6 Mascot	# PSMs Band 6 Mascot	Score Band 7 Mascot	Coverage Band 7 Mascot	# Peptides Band 7 Mascot	# PSMs Band 7 Mascot	Score Band 8 Mascot	Coverage Band 8 Mascot	# Peptides Band 8 Mascot	# PSMs Band 8 Mascot	Score Band 9 Mascot	Coverage Band 9 Mascot
Q8CJT1	DNA-directed RNA polymerase subunit beta' OS=Streptomyces coelicolor (strain ATCC BAA-471 / A3(2) / M145) OX=100226 GN=rpoC PE=3 SV=1	High	0	11.958	2.00154	2	12	6.74824e-05	2	1	1299	144.5	6.86		0.053	58	0.846805	1	1		0				0				0			51	0.846805	1	1	31	0.846805	1	1		0				0				0
Q9L0L0	DNA-directed RNA polymerase subunit beta OS=Streptomyces coelicolor (strain ATCC BAA-471 / A3(2) / M145) OX=100226 GN=rpoB PE=1 SV=1	High	0.004	5.398	1.89492	2	8	5.03357e-05	2	1	1161	128.4	4.98		0.067		0				0				0				0				0				0				0				0				0
Q9FCI4	UPF0182 protein SCO5204 OS=Streptomyces coelicolor (strain ATCC BAA-471 / A3(2) / M145) OX=100226 GN=SCO5204 PE=3 SV=2	High	0	352.659	52.5	39	508	0.00371092	39	1	1000	109.5	5.97	Oxidation [M101; M103; M381; M396; M767]; Deamidated [Q105; Q106; Q391; Q392; N470; Q500; N618; N619; N620; Q627; Q628; N629; Q630; Q657; Q747; N758; Q801; N826]	9.385	4040	39.7	30	87	584	10.5	7	14	2455	35.4	28	65	4865	49.6	35	114	2150	28	20	52	1949	22.6	18	46	1863	27.6	20	43	494	8.3	7	12	1518	17.6
P0A4G6	Protein translocase subunit SecA OS=Streptomyces coelicolor (strain ATCC BAA-471 / A3(2) / M145) OX=100226 GN=secA PE=3 SV=1	High	0	27.66	9.2925	7	12	9.25656e-05	7	1	947	106.4	5.11	Oxidation [M612]	0.359	124	4.11827	3	4		0			237	7.28617	6	7		0			54	1.26716	1	1		0				0				0				0
Q8CJQ8	Translation initiation factor IF-2 OS=Streptomyces coelicolor (strain ATCC BAA-471 / A3(2) / M145) OX=100226 GN=infB PE=3 SV=1	High	0	8.368	1.8393	2	8	5.65728e-05	2	1	1033	105.6	9.47		0.125		0				0				0				0				0				0				0				0				0
Q9RNU9	Phosphoenolpyruvate carboxylase OS=Streptomyces coelicolor (strain ATCC BAA-471 / A3(2) / M145) OX=100226 GN=ppc PE=1 SV=1	High	0	27.749	6.69594	5	9	7.21676e-05	5	1	911	101.2	5.74	Oxidation [M401]	0.334		0				0				0				0				0				0				0				0				0
P35885	DNA gyrase subunit A OS=Streptomyces coelicolor (strain ATCC BAA-471 / A3(2) / M145) OX=100226 GN=gyrA PE=3 SV=2	High	0	10.408	2.91715	2	4	3.40955e-05	2	1	857	94.5	5.57		0.091		0				0				0				0				0				0				0				0				0
Q9XAR0	NADH-quinone oxidoreductase subunit G OS=Streptomyces coelicolor (strain ATCC BAA-471 / A3(2) / M145) OX=100226 GN=nuoG PE=3 SV=1	High	0	19.711	6.88019	4	7	6.06581e-05	4	1	843	88.8	5.66		0.284		0				0			333	6.88019	4	7		0				0				0				0				0				0
P35886	DNA gyrase subunit B OS=Streptomyces coelicolor (strain ATCC BAA-471 / A3(2) / M145) OX=100226 GN=gyrB PE=3 SV=1	High	0	9.258	3.207	2	4	4.25946e-05	2	1	686	75.4	5.41		0.129		0				0				0				0				0				0				0				0				0
Q53902	Putative membrane protein ActII-3 OS=Streptomyces coelicolor (strain ATCC BAA-471 / A3(2) / M145) OX=100226 GN=actII-3 PE=3 SV=1	High	0	217.677	37.1308	18	304	0.00312336	18	1	711	74.8	6.62	Oxidation [M271; M424; M475; M505; M676; M697]; Deamidated [Q65; Q435]	16.113	4752	37.1308	18	113	1927	26.5823	12	43	1184	26.5823	11	24	700	22.7848	10	16	949	20.9564	9	20	413	14.9086	6	11	537	14.346	7	14	347	11.1111	5	10	321	10.6892
Q9XA86	Putative membrane protein SCO0839 OS=Streptomyces coelicolor (strain ATCC BAA-471 / A3(2) / M145) OX=100226 GN=SCO0839 PE=3 SV=1	High	0	15.017	8.08511	3	5	5.18083e-05	3	1	705	73.3	5.91	Deamidated [Q515]	0.304	186	8.08511	3	5		0				0				0				0				0				0				0				0
Q9XA16	Probable serine/threonine-protein kinase SCO3848 OS=Streptomyces coelicolor (strain ATCC BAA-471 / A3(2) / M145) OX=100226 GN=SCO3848 PE=3 SV=1	High	0	116.673	31.3522	16	247	0.00268102	15	1	673	71.4	4.93	Deamidated [Q172; Q429; N440; Q478; Q483; Q491; Q563]; Oxidation [M22; M118; M145; M163; M168; M170]	5.078	547	15.899	9	17	175	8.9153	4	6	240	11.1441	6	8	474	13.373	8	15	737	16.6419	10	20	1439	27.6374	14	43	823	17.682	10	26	383	14.7103	6	10	947	18.7221
Q9XAR5	NADH-quinone oxidoreductase subunit L OS=Streptomyces coelicolor (strain ATCC BAA-471 / A3(2) / M145) OX=100226 GN=nuoL PE=3 SV=1	High	0	53.608	12.3853	6	20	0.000223394	6	1	654	69.2	8.12	Oxidation [M444]; Deamidated [N609]	1.291	672	12.3853	6	14	89	6.26911	3	3	50	2.14067	1	1		0				0				0			56	2.9052	1	1		0				0
Q05558	Chaperone protein DnaK OS=Streptomyces coelicolor (strain ATCC BAA-471 / A3(2) / M145) OX=100226 GN=dnaK PE=3 SV=1	High	0	71.261	35.9223	14	31	0.00036643	14	1	618	66.2	4.87	Oxidation [M470]	1.371	136	5.17799	3	4		0				0				0			857	35.9223	14	21	135	6.47249	3	4	61	2.10356	1	2		0				0
Q9X813	Probable cytochrome c oxidase subunit 1-alpha OS=Streptomyces coelicolor (strain ATCC BAA-471 / A3(2) / M145) OX=100226 GN=ctaD1 PE=3 SV=1	High	0	48.443	14.7059	8	27	0.000341236	8	1	578	64.1	7.17	Carbamidomethyl [C527]; Oxidation [M352]	4.179	735	14.7059	8	19	131	3.46021	2	4		0			33	1.38408	1	1		0				0			62	1.38408	1	2	50	1.38408	1	1		0
Q9X806	Cytochrome bc1 complex cytochrome b subunit OS=Streptomyces coelicolor (strain ATCC BAA-471 / A3(2) / M145) OX=100226 GN=qcrB PE=3 SV=1	High	0	16.091	6.78899	4	16	0.000214458	4	1	545	60.8	7.85	Carbamidomethyl [C439]; Oxidation [M259]	0.73	293	6.78899	4	11	31	1.46789	1	1		0			33	1.46789	1	1		0				0				0				0				0
Q9Z523	Glucose-6-phosphate isomerase 2 OS=Streptomyces coelicolor (strain ATCC BAA-471 / A3(2) / M145) OX=100226 GN=pgi2 PE=3 SV=1	High	0	8.006	5.44465	2	3	3.9773e-05	2	1	551	60.5	5.77		0.155		0				0				0				0				0			137	5.44465	2	3		0				0				0
P46105	Probable actinorhodin transporter OS=Streptomyces coelicolor (strain ATCC BAA-471 / A3(2) / M145) OX=100226 GN=actII-2 PE=3 SV=1	High	0	64.265	15.5709	7	103	0.00130175	7	1	578	59.7	6.95	Oxidation [M147; M547]; Deamidated [Q150]	2.631	669	15.0519	5	17	313	7.95848	3	7	117	4.67128	2	2	370	7.95848	3	7	201	6.92042	3	5	446	15.0519	5	11	719	15.5709	7	20	669	10.7266	6	16	133	2.24913
Q9F2I9	Methionine--tRNA ligase OS=Streptomyces coelicolor (strain ATCC BAA-471 / A3(2) / M145) OX=100226 GN=metG PE=3 SV=1	High	0	9.122	5.20446	2	2	2.7156e-05	2	1	538	59.7	5.19		0.145		0				0				0				0				0			95	5.20446	2	2		0				0				0
Q53955	Protein translocase subunit SecD OS=Streptomyces coelicolor (strain ATCC BAA-471 / A3(2) / M145) OX=100226 GN=secD PE=3 SV=2	High	0	17.449	8.42105	3	7	8.97101e-05	3	1	570	59.5	6.27	Deamidated [N52]	0.304	113	2.98246	1	2		0				0				0				0				0				0				0				0
Q9FCD7	Tripeptidyl aminopeptidase OS=Streptomyces coelicolor (strain ATCC BAA-471 / A3(2) / M145) OX=100226 GN=tap PE=3 SV=1	High	0	10.25	7.94824	3	5	6.75136e-05	3	1	541	58.5	8.1	Carbamidomethyl [C512]	0.28		0				0				0				0				0			210	7.94824	3	5		0				0				0
Q9S2C0	Serine/threonine-protein kinase PksC OS=Streptomyces coelicolor (strain ATCC BAA-471 / A3(2) / M145) OX=100226 GN=pksC PE=3 SV=1	High	0	31.275	11.5108	5	39	0.000512399	4	1	556	58.2	5.25	Oxidation [M145]	0.823	248	9.89209	4	6	55	2.15827	1	2		0			74	3.59712	2	3	504	11.5108	5	12	125	7.19424	3	5	100	3.59712	2	4		0			96	3.59712
P54739	Serine/threonine-protein kinase PkaA OS=Streptomyces coelicolor (strain ATCC BAA-471 / A3(2) / M145) OX=100226 GN=pkaA PE=3 SV=1	High	0	198.616	41.989	20	315	0.00423769	20	1	543	58.1	6.48	Deamidated [N111; Q125; Q392; Q427; Q434; Q435; Q447; Q448; Q461; Q462]; Oxidation [M62; M157; M160]	59.619	1891	35.7274	15	48	568	23.3886	10	17	389	12.523	7	14	363	14.5488	6	11	3083	41.989	20	81	553	22.6519	10	17	360	24.3094	9	13	150	6.99816	3	5	1098	20.8103
Q04943	Signal transduction histidine-protein kinase AfsQ2 OS=Streptomyces coelicolor (strain ATCC BAA-471 / A3(2) / M145) OX=100226 GN=afsQ2 PE=3 SV=1	High	0	11.538	7.1028	3	5	6.82707e-05	3	1	535	57.4	5.35		0.233		0				0				0				0				0			225	7.1028	3	5		0				0				0
Q9K4D5	ATP synthase subunit alpha OS=Streptomyces coelicolor (strain ATCC BAA-471 / A3(2) / M145) OX=100226 GN=atpA PE=3 SV=1	High	0	146.49	65.7845	26	66	0.000911395	26	1	529	57.2	5.07	Oxidation [M52; M141; M484; M493]; Carbamidomethyl [C77; C205]; Deamidated [N227]	8.363		0				0				0				0				0			2642	65.7845	26	63	109	4.34783	2	3		0				0
Q9KXU5	60 kDa chaperonin 2 OS=Streptomyces coelicolor (strain ATCC BAA-471 / A3(2) / M145) OX=100226 GN=groL2 PE=3 SV=1	High	0	27.54	18.6691	7	19	0.000256552	7	1	541	56.8	4.87		0.682	31	1.66359	1	1		0				0				0			191	4.25139	2	3	344	17.0055	6	9	34	1.66359	1	1	35	1.66359	1	1		0
Q9RDI1	Ribose import ATP-binding protein RbsA 2 OS=Streptomyces coelicolor (strain ATCC BAA-471 / A3(2) / M145) OX=100226 GN=rbsA2 PE=3 SV=1	High	0	15.087	9.8646	4	7	9.89067e-05	4	1	517	55.1	5.99		0.292		0				0				0				0				0			335	9.8646	4	7		0				0				0
P15106	Glutamine synthetase OS=Streptomyces coelicolor (strain ATCC BAA-471 / A3(2) / M145) OX=100226 GN=glnA PE=3 SV=1	High	0.004	7.607	7.24947	2	4	6.23025e-05	2	1	469	52.5	5.29		0.233		0				0				0				0				0			156	7.24947	2	4		0				0				0
P0A300	ATP synthase subunit beta OS=Streptomyces coelicolor (strain ATCC BAA-471 / A3(2) / M145) OX=100226 GN=atpD PE=3 SV=2	High	0	118.678	49.1632	17	104	0.00158937	17	1	478	52.1	4.89	Oxidation [M72; M177; M224; M241; M374]	10.007	235	9.83264	4	5	40	2.30126	1	1	72	2.92887	1	1	37	2.92887	1	1	140	2.92887	1	2	2384	49.1632	17	55	265	9.83264	4	7	73	2.30126	1	2	444	12.3431
Q9RJ61	Pup--protein ligase OS=Streptomyces coelicolor (strain ATCC BAA-471 / A3(2) / M145) OX=100226 GN=pafA PE=3 SV=1	High	0	27.098	15.011	6	10	0.000161258	6	1	453	52.1	8.75		0.501		0				0				0				0				0			424	15.011	6	9	69	2.42826	1	1		0				0
Q9S2Q7	Probable cytosol aminopeptidase OS=Streptomyces coelicolor (strain ATCC BAA-471 / A3(2) / M145) OX=100226 GN=pepA PE=3 SV=1	High	0	22.954	10.8317	4	7	9.89067e-05	4	1	517	52	5.6	Oxidation [M405; M453]	0.468		0				0				0				0				0			326	10.8317	4	7		0				0				0
Q9XAQ7	NADH-quinone oxidoreductase subunit D 2 OS=Streptomyces coelicolor (strain ATCC BAA-471 / A3(2) / M145) OX=100226 GN=nuoD2 PE=3 SV=1	High	0	17.101	10	4	7	0.000116215	4	1	440	48.4	5.59	Oxidation [M318]	0.445		0				0				0				0				0				0			283	10	4	7		0				0
O54569	Membrane protein insertase YidC OS=Streptomyces coelicolor (strain ATCC BAA-471 / A3(2) / M145) OX=100226 GN=yidC PE=3 SV=1	High	0	24.35	16.9374	5	23	0.000389824	5	1	431	47.3	10.08	Oxidation [M182; M186]	0.778	354	16.9374	5	11	35	2.5522	1	1		0				0			48	2.5522	1	1	31	2.5522	1	1		0				0			48	2.5522
P46785	Protein translocase subunit SecY OS=Streptomyces coelicolor (strain ATCC BAA-471 / A3(2) / M145) OX=100226 GN=secY PE=3 SV=2	High	0	20.641	11.6705	5	37	0.000618498	5	1	437	47.3	9.42		0.896	301	11.6705	5	10	53	2.0595	1	2	88	5.49199	2	3	51	2.0595	1	2	71	2.0595	1	2	99	2.0595	1	2	63	2.0595	1	2		0			70	2.0595
Q9KYS0	Putative zinc metalloprotease SCO5695 OS=Streptomyces coelicolor (strain ATCC BAA-471 / A3(2) / M145) OX=100226 GN=SCO5695 PE=3 SV=1	High	0	66.857	27.4419	9	64	0.00108725	9	1	430	46.2	6.29	Oxidation [M39; M69; M72; M281; M318]	3.642	815	23.9535	8	18	60	3.25581	1	1		0				0				0				0				0			38	3.25581	1	1		0
Q9F2Q3	Enolase 1 OS=Streptomyces coelicolor (strain ATCC BAA-471 / A3(2) / M145) OX=100226 GN=eno1 PE=3 SV=1	High	0	12.827	10.7981	3	5	8.57391e-05	3	1	426	45.5	4.6		0.369		0				0				0				0				0				0			185	10.7981	3	4		0				0
P0A4I7	Sensor protein CutS OS=Streptomyces coelicolor (strain ATCC BAA-471 / A3(2) / M145) OX=100226 GN=cutS PE=3 SV=1	High	0	21.91	10.628	5	21	0.000370542	5	1	414	44.5	6.57		0.701		0				0				0				0				0				0			95	4.83092	2	2	491	10.3865	4	11		0
P40174	Elongation factor Tu-1 OS=Streptomyces coelicolor (strain ATCC BAA-471 / A3(2) / M145) OX=100226 GN=tuf1 PE=3 SV=1	High	0	63.975	42.3174	10	23	0.00042321	10	1	397	43.8	5.12	Oxidation [M195; M215; M372]	2.675	36	3.27456	1	1		0				0				0				0				0			857	42.3174	10	20		0			140	7.30479
P54740	Serine/threonine-protein kinase PkaB OS=Streptomyces coelicolor (strain ATCC BAA-471 / A3(2) / M145) OX=100226 GN=pkaB PE=3 SV=1	High	0	20.113	20.8633	5	7	0.000122625	5	1	417	43.4	6.83	Oxidation [M84]	0.833		0				0				0				0				0				0			190	20.8633	5	6		0				0
Q9Z519	Phosphoglycerate kinase OS=Streptomyces coelicolor (strain ATCC BAA-471 / A3(2) / M145) OX=100226 GN=pgk PE=3 SV=1	High	0	10.379	14.3921	4	5	9.06324e-05	4	1	403	41.7	5.01	Deamidated [N24]; Oxidation [M226]	0.492		0				0				0				0				0				0				0			83	11.1663	3	3		0
Q9KY56	Succinate--CoA ligase [ADP-forming] subunit beta 1 OS=Streptomyces coelicolor (strain ATCC BAA-471 / A3(2) / M145) OX=100226 GN=sucC1 PE=3 SV=1	High	0.004	6.228	7.61421	2	4	7.41621e-05	2	1	394	41.6	4.89		0.212		0				0				0				0				0				0				0			145	7.61421	2	4		0
Q9XAC0	Transaldolase 2 OS=Streptomyces coelicolor (strain ATCC BAA-471 / A3(2) / M145) OX=100226 GN=tal2 PE=3 SV=1	High	0	12.253	7.52688	2	6	0.000117822	2	1	372	40.6	5.05	Oxidation [M176]	0.334		0				0				0				0				0				0				0			46	4.56989	1	1		0
Q9X8L6	DNA integrity scanning protein DisA OS=Streptomyces coelicolor (strain ATCC BAA-471 / A3(2) / M145) OX=100226 GN=disA PE=1 SV=1	High	0	13.761	7.48663	2	5	9.766e-05	2	1	374	40	5.38	Deamidated [Q344]	0.334		0				0				0				0				0				0				0				0				0
P27903	Beta sliding clamp OS=Streptomyces coelicolor (strain ATCC BAA-471 / A3(2) / M145) OX=100226 GN=dnaN PE=3 SV=1	High	0.004	6.191	7.18085	2	3	5.82843e-05	2	1	376	39.9	4.69		0.292		0				0				0				0				0				0				0				0				0
Q53956	Protein translocase subunit SecF OS=Streptomyces coelicolor (strain ATCC BAA-471 / A3(2) / M145) OX=100226 GN=secF PE=3 SV=1	High	0	33.012	20.3753	6	18	0.000352519	6	1	373	39.7	7.06	Oxidation [M49]	1.254	478	17.1582	5	10	54	2.41287	1	2		0			39	2.41287	1	1	31	2.41287	1	1	31	2.41287	1	1		0				0				0
Q9KXR7	Dihydroorotate dehydrogenase (quinone) OS=Streptomyces coelicolor (strain ATCC BAA-471 / A3(2) / M145) OX=100226 GN=pyrD PE=3 SV=1	High	0	10.145	11.9565	3	3	5.95514e-05	3	1	368	39.5	9.72		0.501		0				0				0				0				0				0				0				0				0
Q9ZBA5	UDP-N-acetylglucosamine--N-acetylmuramyl-(pentapeptide) pyrophosphoryl-undecaprenol N-acetylglucosamine transferase OS=Streptomyces coelicolor (strain ATCC BAA-471 / A3(2) / M145) OX=100226 GN=murG PE=3 SV=1	High	0.004	6.358	5.49451	2	3	6.02058e-05	2	1	364	38.8	9.29		0.245		0				0				0				0				0				0				0				0			47	3.2967
Q9X807	Cytochrome bc1 complex Rieske iron-sulfur subunit OS=Streptomyces coelicolor (strain ATCC BAA-471 / A3(2) / M145) OX=100226 GN=qcrA PE=3 SV=1	High	0	40.191	20.1133	6	53	0.00109678	6	1	353	38.6	5.44	Oxidation [M124; M169; M250]	3.084	355	18.1303	5	11	66	6.79887	2	2	31	3.96601	1	1		0				0				0			42	3.96601	1	1	459	17.5637	5	14	285	15.5807
Q9S2R1	Nicotinate-nucleotide--dimethylbenzimidazole phosphoribosyltransferase OS=Streptomyces coelicolor (strain ATCC BAA-471 / A3(2) / M145) OX=100226 GN=cobT PE=3 SV=1	High	0.004	4.894	8.96359	2	2	4.09242e-05	2	1	357	36.9	4.88		0.334		0				0				0				0				0				0				0				0			68	8.96359
Q9X8R6	Fructose-bisphosphate aldolase OS=Streptomyces coelicolor (strain ATCC BAA-471 / A3(2) / M145) OX=100226 GN=fba PE=3 SV=1	High	0	9.11	13.9942	3	4	8.51891e-05	3	1	343	36.9	5.67	Oxidation [M68]	0.501		0				0				0				0				0				0				0				0			177	13.9942
Q9S2U8	Prolipoprotein diacylglyceryl transferase 1 OS=Streptomyces coelicolor (strain ATCC BAA-471 / A3(2) / M145) OX=100226 GN=lgt1 PE=3 SV=1	High	0	85.328	51.0204	13	76	0.00161859	13	1	343	36.8	5.72	Oxidation [M122; M225]; Deamidated [Q78]; Carbamidomethyl [C216]	11.743	611	36.7347	8	16	111	18.6589	3	4	67	4.95627	1	1		0				0			30	2.04082	1	1		0				0			1508	48.9796
O86751	Fe(3+) ions import ATP-binding protein FbpC OS=Streptomyces coelicolor (strain ATCC BAA-471 / A3(2) / M145) OX=100226 GN=fbpC PE=3 SV=1	High	0	26.447	22.4138	6	16	0.000335861	6	1	348	36.5	6.81	Oxidation [M82; M158]	1.015		0				0				0				0				0				0				0			633	22.4138	6	14	31	3.44828
Q9Z518	Glyceraldehyde-3-phosphate dehydrogenase OS=Streptomyces coelicolor (strain ATCC BAA-471 / A3(2) / M145) OX=100226 GN=gap PE=3 SV=1	High	0	12.457	15.7738	4	8	0.000173928	4	1	336	36.2	5.48	Oxidation [M176]	0.551		0				0				0				0				0				0				0			182	13.6905	3	6		0
Q9X814	Probable cytochrome c oxidase subunit 2 OS=Streptomyces coelicolor (strain ATCC BAA-471 / A3(2) / M145) OX=100226 GN=ctaC PE=3 SV=1	High	0	34.486	24.7649	7	20	0.000457992	7	1	319	35.4	8.07	Oxidation [M44]; Carbamidomethyl [C262; C266]	1.637		0				0				0				0				0				0				0				0				0
Q9K3J3	Malate dehydrogenase OS=Streptomyces coelicolor (strain ATCC BAA-471 / A3(2) / M145) OX=100226 GN=mdh PE=1 SV=1	High	0	13.091	20.0608	4	9	0.000199832	4	1	329	34.6	5.15		0.719		0				0				0				0				0				0				0				0			295	20.0608
O31212	30S ribosomal protein S2 OS=Streptomyces coelicolor (strain ATCC BAA-471 / A3(2) / M145) OX=100226 GN=rpsB PE=3 SV=3	High	0	87.251	42.5806	15	76	0.0017909	15	1	310	33.5	5.25	Oxidation [M68; M89; M100]	8.006		0				0				0				0				0				0				0			102	4.19355	1	2	123	4.19355
Q9KZV0	Mycothiol acetyltransferase OS=Streptomyces coelicolor (strain ATCC BAA-471 / A3(2) / M145) OX=100226 GN=mshD PE=2 SV=1	High	0	16.405	11.6505	3	6	0.000141844	3	1	309	33.5	6.07		0.438		0				0				0				0				0				0				0				0				0
Q9K4D4	ATP synthase gamma chain OS=Streptomyces coelicolor (strain ATCC BAA-471 / A3(2) / M145) OX=100226 GN=atpG PE=3 SV=1	High	0	53.581	44.5902	13	40	0.000958029	13	1	305	33	6.29	Oxidation [M25]; Deamidated [N262]	4.623		0				0				0				0				0				0				0				0			869	40.3279
Q9F2V2	Protease HtpX homolog 2 OS=Streptomyces coelicolor (strain ATCC BAA-471 / A3(2) / M145) OX=100226 GN=htpX2 PE=3 SV=1	High	0	8.726	14.2857	3	3	7.63585e-05	3	1	287	31.1	9.91	Carbamidomethyl [C113; C114]	0.638		0				0				0				0				0				0				0				0				0
Q9L0D4	30S ribosomal protein S3 OS=Streptomyces coelicolor (strain ATCC BAA-471 / A3(2) / M145) OX=100226 GN=rpsC PE=3 SV=1	High	0	48.001	33.574	9	68	0.00179328	9	1	277	30.3	10.45	Deamidated [Q113; Q117]; Oxidation [M41; M161]	4.456	211	16.6065	4	7		0				0				0				0			71	11.1913	2	2		0			87	11.1913	2	3	84	11.1913
P41109	Putative lipoprotein SCO4651 OS=Streptomyces coelicolor (strain ATCC BAA-471 / A3(2) / M145) OX=100226 GN=SCO4651 PE=3 SV=1	High	0	12.003	14.539	3	6	0.000155425	3	1	282	30	5.15	Oxidation [M37; M88]	0.778		0				0				0				0				0				0				0				0				0
Q9K4D6	ATP synthase subunit delta OS=Streptomyces coelicolor (strain ATCC BAA-471 / A3(2) / M145) OX=100226 GN=atpH PE=3 SV=1	High	0	50.759	37.9562	8	39	0.00103976	8	1	274	29.2	7.53	Oxidation [M204]	3.281		0				0				0				0				0				0				0				0				0
Q9Z520	Triosephosphate isomerase OS=Streptomyces coelicolor (strain ATCC BAA-471 / A3(2) / M145) OX=100226 GN=tpiA PE=1 SV=1	High	0	30.412	39.5349	8	12	0.000339766	8	1	258	27.7	5.39	Carbamidomethyl [C94; C132; C184; C193]	2.415		0				0				0				0				0				0				0				0				0
P16544	Putative ketoacyl reductase OS=Streptomyces coelicolor (strain ATCC BAA-471 / A3(2) / M145) OX=100226 GN=actIII PE=1 SV=1	High	0	7.746	9.57854	2	3	8.39651e-05	2	1	261	27.2	5.34		0.389		0				0				0				0				0				0				0				0				0
P19255	Probable glycerol uptake facilitator protein OS=Streptomyces coelicolor (strain ATCC BAA-471 / A3(2) / M145) OX=100226 GN=glpF PE=2 SV=2	High	0	17.915	15.5303	3	17	0.000470396	3	1	264	26.8	5.77		2.162	161	15.5303	3	5		0				0				0				0				0				0				0				0
Q7AKG9	ECF RNA polymerase sigma factor SigR OS=Streptomyces coelicolor (strain ATCC BAA-471 / A3(2) / M145) OX=100226 GN=sigR PE=1 SV=1	High	0	17.373	18.0617	3	7	0.000225263	3	1	227	25.2	5.39	Oxidation [M47]; Deamidated [N95; N99]	0.848		0				0				0				0				0				0				0				0				0
Q04942	Transcriptional regulatory protein AfsQ1 OS=Streptomyces coelicolor (strain ATCC BAA-471 / A3(2) / M145) OX=100226 GN=afsQ1 PE=1 SV=2	High	0.004	6.801	11.1111	2	2	6.4933e-05	2	1	225	25.1	5.8		0.389		0				0				0				0				0				0				0				0				0
Q9ZH58	ATP-dependent Clp protease proteolytic subunit 2 OS=Streptomyces coelicolor (strain ATCC BAA-471 / A3(2) / M145) OX=100226 GN=clpP2 PE=2 SV=2	High	0.004	6.543	11.0092	2	2	6.70181e-05	2	1	218	24.2	5.2		0.468		0				0				0				0				0				0				0				0				0
O88060	Translation initiation factor IF-3 OS=Streptomyces coelicolor (strain ATCC BAA-471 / A3(2) / M145) OX=100226 GN=infC PE=3 SV=1	High	0.004	6.495	14.7465	2	2	6.73269e-05	2	1	217	24.2	8.78		0.389		0				0				0				0				0				0				0				0				0
P43414	Adenylate kinase OS=Streptomyces coelicolor (strain ATCC BAA-471 / A3(2) / M145) OX=100226 GN=adk PE=3 SV=3	High	0.004	7.55	16.5899	2	2	6.73269e-05	2	1	217	24	5.19		0.389		0				0				0				0				0				0				0				0				0
P0A4I1	Transcriptional regulatory protein CutR OS=Streptomyces coelicolor (strain ATCC BAA-471 / A3(2) / M145) OX=100226 GN=cutR PE=3 SV=1	High	0	24.834	42.8571	7	11	0.000370298	7	1	217	23.9	5.02	Oxidation [M77; M195]	2.728		0				0				0				0				0				0				0				0				0
Q9L0D9	50S ribosomal protein L4 OS=Streptomyces coelicolor (strain ATCC BAA-471 / A3(2) / M145) OX=100226 GN=rplD PE=3 SV=1	High	0	17.688	31.0502	5	10	0.00033356	5	1	219	23.6	10.04		2.162		0				0				0				0				0				0				0				0				0
Q9KXP5	30S ribosomal protein S4 OS=Streptomyces coelicolor (strain ATCC BAA-471 / A3(2) / M145) OX=100226 GN=rpsD PE=3 SV=1	High	0	13.762	23.0392	5	18	0.000644556	5	1	204	23.6	10.15	Oxidation [M113]; Deamidated [N122]	1.154		0				0				0				0				0				0				0				0				0
O51917	Superoxide dismutase [Fe-Zn] 1 OS=Streptomyces coelicolor (strain ATCC BAA-471 / A3(2) / M145) OX=100226 GN=sodF1 PE=1 SV=3	High	0	19.687	15.9624	2	7	0.000240069	2	1	213	23.5	5.36	Deamidated [N41]	1.512		0				0				0				0				0				0				0				0				0
Q9L0E0	50S ribosomal protein L3 OS=Streptomyces coelicolor (strain ATCC BAA-471 / A3(2) / M145) OX=100226 GN=rplC PE=3 SV=1	High	0	76.159	47.1963	8	138	0.00471068	8	1	214	22.8	10.2	Carbamidomethyl [C153]; Oxidation [M15; M146]; Deamidated [N22; Q177; N178; N201]	7.66		0				0				0				0				0				0			35	6.54206	1	1	44	6.54206	1	1	58	3.73832
Q9S2X7	Lipoprotein signal peptidase OS=Streptomyces coelicolor (strain ATCC BAA-471 / A3(2) / M145) OX=100226 GN=lspA PE=3 SV=1	High	0	29.249	15.1961	2	20	0.000716173	2	1	204	22	5.59		1.31	236	15.1961	2	5	80	15.1961	2	2	65	7.84314	1	1	82	15.1961	2	2	63	7.84314	1	1		0				0				0				0
Q9L0C8	50S ribosomal protein L5 OS=Streptomyces coelicolor (strain ATCC BAA-471 / A3(2) / M145) OX=100226 GN=rplE PE=3 SV=1	High	0	113.408	64.3243	12	171	0.00675216	12	1	185	20.8	9.69	Oxidation [M31; M43; M101; M157]; Deamidated [N29; Q32; Q68; Q88; N167]	82.768		0				0				0				0				0				0				0			36	3.78378	1	1	59	8.10811
O86770	Ribosome-recycling factor OS=Streptomyces coelicolor (strain ATCC BAA-471 / A3(2) / M145) OX=100226 GN=frr PE=3 SV=1	High	0	11.289	27.027	3	8	0.00031589	3	1	185	20.8	5.3		0.701		0				0				0				0				0				0				0				0				0
P46790	30S ribosomal protein S5 OS=Streptomyces coelicolor (strain ATCC BAA-471 / A3(2) / M145) OX=100226 GN=rpsE PE=3 SV=3	High	0	68.804	51.2438	8	142	0.00516072	8	1	201	20.5	10.2	Deamidated [N155; Q156; N158]; Carbamidomethyl [C140]	10.788	220	33.3333	4	8	96	18.408	2	2	74	23.8806	3	3		0			76	14.9254	2	2	149	26.3682	3	4	246	33.3333	4	6	208	21.8905	3	7	354	39.801
Q9K4D7	ATP synthase subunit b OS=Streptomyces coelicolor (strain ATCC BAA-471 / A3(2) / M145) OX=100226 GN=atpF PE=3 SV=1	High	0	95.606	50	10	46	0.00182624	10	1	184	20.2	5.03	Oxidation [M106]	25.102		0				0				0				0				0				0				0				0				0
Q9X8U3	Single-stranded DNA-binding protein 2 OS=Streptomyces coelicolor (strain ATCC BAA-471 / A3(2) / M145) OX=100226 GN=ssb2 PE=1 SV=1	High	0	9.664	13.5678	2	5	0.000183542	2	1	199	19.9	5.38		0.668		0				0				0				0				0				0				0				0				0
Q9S2N0	Bacterioferritin OS=Streptomyces coelicolor (strain ATCC BAA-471 / A3(2) / M145) OX=100226 GN=bfr PE=3 SV=1	High	0	11.513	14.9701	2	10	0.000437423	2	1	167	19.2	4.86	Oxidation [M86]	1.154		0				0				0				0				0				0				0				0				0
P46786	50S ribosomal protein L6 OS=Streptomyces coelicolor (strain ATCC BAA-471 / A3(2) / M145) OX=100226 GN=rplF PE=3 SV=2	High	0	84.583	62.5698	11	73	0.00297912	11	1	179	19.2	9.85	Oxidation [M76]; Deamidated [N75; Q82]	42.288		0				0				0				0				0				0				0				0				0
O86775	50S ribosomal protein L17 OS=Streptomyces coelicolor (strain ATCC BAA-471 / A3(2) / M145) OX=100226 GN=rplQ PE=3 SV=1	High	0	58.697	50.5952	8	144	0.0062614	8	1	168	18.1	9.42	Deamidated [N23; Q65; Q68]; Oxidation [M110]	16.013		0				0				0				0				0				0				0			34	5.35714	1	1	69	7.7381
Q9F2U7	UPF0234 protein SCO4614 OS=Streptomyces coelicolor (strain ATCC BAA-471 / A3(2) / M145) OX=100226 GN=SCO4614 PE=3 SV=1	High	0	34.256	37.6543	6	10	0.000450924	6	1	162	17.9	5.48		5.31		0				0				0				0				0				0				0				0				0
Q9L0K4	30S ribosomal protein S7 OS=Streptomyces coelicolor (strain ATCC BAA-471 / A3(2) / M145) OX=100226 GN=rspG PE=3 SV=1	High	0	83.874	65.3846	10	77	0.00360566	10	1	156	17.4	10.4	Deamidated [Q86; N122; N129]; Oxidation [M47]	42.288		0				0				0				0				0				0				0				0			63	10.2564
Q53874	50S ribosomal protein L13 OS=Streptomyces coelicolor (strain ATCC BAA-471 / A3(2) / M145) OX=100226 GN=rplM PE=3 SV=1	High	0	73.418	51.7007	7	123	0.00611232	7	1	147	16.4	9.91	Deamidated [Q14; Q21]	73.989	176	16.3265	2	4		0				0				0				0			35	9.52381	1	1		0			67	6.80272	1	1	179	12.9252
P46787	50S ribosomal protein L15 OS=Streptomyces coelicolor (strain ATCC BAA-471 / A3(2) / M145) OX=100226 GN=rplO PE=3 SV=2	High	0.004	5.44	19.2053	2	2	9.67545e-05	2	1	151	15.9	10.13		0.778		0				0				0				0				0				0				0				0				0
Q9L0D3	50S ribosomal protein L16 OS=Streptomyces coelicolor (strain ATCC BAA-471 / A3(2) / M145) OX=100226 GN=rplP PE=3 SV=1	High	0	16.188	34.5324	3	12	0.000630645	3	1	139	15.8	11.02	Oxidation [M103]	3.642		0				0				0				0				0				0				0				0				0
P12690	Spore-associated protein A OS=Streptomyces coelicolor (strain ATCC BAA-471 / A3(2) / M145) OX=100226 GN=sapA PE=2 SV=2	High	0	72.813	45.4545	5	43	0.0020397	5	1	154	15.6	8.13	Deamidated [N48; N63; N69; N76]; Oxidation [M50; M84]; Carbamidomethyl [C70]	73.989	159	16.2338	2	4		0				0				0				0				0				0				0				0
O69879	30S ribosomal protein S16 OS=Streptomyces coelicolor (strain ATCC BAA-471 / A3(2) / M145) OX=100226 GN=rpsP PE=3 SV=1	High	0	24.404	48.2014	5	20	0.00105107	5	1	139	15.2	9.25	Oxidation [M49]; Deamidated [N45]	4.995		0				0				0				0				0				0				0				0				0
P72403	30S ribosomal protein S11 OS=Streptomyces coelicolor (strain ATCC BAA-471 / A3(2) / M145) OX=100226 GN=rpsK PE=3 SV=2	High	0	15.955	17.1642	3	16	0.000872235	3	1	134	14.4	11.53	Oxidation [M70]	2.728		0				0				0				0				0				0				0				0				0
P49399	30S ribosomal protein S8 OS=Streptomyces coelicolor (strain ATCC BAA-471 / A3(2) / M145) OX=100226 GN=rpsH PE=3 SV=2	High	0	95.22	65.1515	7	109	0.00603213	7	1	132	14.3	9.7	Deamidated [N16; N18; Q42; N59]; Oxidation [M3; M10; M27]	99	92	28.0303	2	2		0				0			40	15.1515	1	1		0			69	28.0303	2	2	33	15.1515	1	1		0			54	15.1515
O86773	30S ribosomal protein S13 OS=Streptomyces coelicolor (strain ATCC BAA-471 / A3(2) / M145) OX=100226 GN=rpsM PE=3 SV=1	High	0	13.075	30.9524	4	9	0.000521783	4	1	126	14.2	11.19		1.783		0				0				0				0				0				0				0				0				0
P0A4A3	30S ribosomal protein S12 OS=Streptomyces coelicolor (strain ATCC BAA-471 / A3(2) / M145) OX=100226 GN=rpsL PE=1 SV=1	High	0	12.87	16.2602	3	19	0.00112841	3	1	123	13.8	11.19		2.728		0				0				0				0				0				0				0				0				0
P46788	50S ribosomal protein L18 OS=Streptomyces coelicolor (strain ATCC BAA-471 / A3(2) / M145) OX=100226 GN=rplR PE=3 SV=3	High	0	41.559	49.6063	6	92	0.00529179	6	1	127	13.6	10.61		6.743		0				0				0				0				0				0			150	15.748	2	3	33	8.66142	1	1	164	15.748
Q9L0D0	50S ribosomal protein L14 OS=Streptomyces coelicolor (strain ATCC BAA-471 / A3(2) / M145) OX=100226 GN=rplN PE=3 SV=1	High	0	10.73	19.6721	3	5	0.000299384	3	1	122	13.4	10.26		0.874		0				0				0				0				0				0				0				0				0
Q53868	Uncharacterized protein SCO3922 OS=Streptomyces coelicolor (strain ATCC BAA-471 / A3(2) / M145) OX=100226 GN=SCO3922 PE=4 SV=2	High	0	11.832	22.4	2	7	0.000409078	2	1	125	13.3	5.91		3.642	209	22.4	2	3		0				0				0				0				0				0				0				0
P0A477	50S ribosomal protein L19 OS=Streptomyces coelicolor (strain ATCC BAA-471 / A3(2) / M145) OX=100226 GN=rplS PE=3 SV=1	High	0	31.819	49.1379	6	36	0.00226706	6	1	116	13.1	10.89		9		0				0				0				0				0				0				0				0				0
P0A2Z6	ATP synthase epsilon chain OS=Streptomyces coelicolor (strain ATCC BAA-471 / A3(2) / M145) OX=100226 GN=atpC PE=3 SV=2	High	0	8.635	39.5161	2	2	0.000117822	2	1	124	13	5.49	Oxidation [M36]	1.154		0				0				0				0				0				0				0				0				0
Q9L0D5	50S ribosomal protein L22 OS=Streptomyces coelicolor (strain ATCC BAA-471 / A3(2) / M145) OX=100226 GN=rplV PE=3 SV=2	High	0	21.258	37.3913	5	15	0.000952822	5	1	115	12.8	10.43	Oxidation [M27]	9		0				0				0				0				0				0				0				0				0
Q9WVX8	Anti-sigma-B factor antagonist OS=Streptomyces coelicolor (strain ATCC BAA-471 / A3(2) / M145) OX=100226 GN=rsbV PE=1 SV=1	High	0	9.808	35.3982	3	4	0.000258583	3	1	113	12.3	5.24	Oxidation [M1]	1.683		0				0				0				0				0				0				0				0				0
Q53867	Uncharacterized protein SCO3923 OS=Streptomyces coelicolor (strain ATCC BAA-471 / A3(2) / M145) OX=100226 GN=SCO3923 PE=4 SV=2	High	0.004	7.604	24.7619	2	2	0.000139142	2	1	105	11.5	5.74	Oxidation [M66]	0.931		0				0				0				0				0				0				0				0				0
P66337	30S ribosomal protein S10 OS=Streptomyces coelicolor (strain ATCC BAA-471 / A3(2) / M145) OX=100226 GN=rpsJ PE=3 SV=1	High	0	26.822	62.7451	7	14	0.00100264	7	1	102	11.5	9.26		6.499		0				0				0				0				0				0				0				0				0
O86655	30S ribosomal protein S15 OS=Streptomyces coelicolor (strain ATCC BAA-471 / A3(2) / M145) OX=100226 GN=rpsO PE=3 SV=1	High	0	78.629	56.8421	9	114	0.00876596	9	1	95	10.8	11.14	Deamidated [Q28; Q62; Q68]	176.828	56	9.47368	1	1		0			49	9.47368	1	1		0			83	9.47368	1	2	49	9.47368	1	1	123	9.47368	1	3		0			95	9.47368
Q9L0D6	30S ribosomal protein S19 OS=Streptomyces coelicolor (strain ATCC BAA-471 / A3(2) / M145) OX=100226 GN=rpsS PE=3 SV=1	High	0	108.476	56.9892	6	80	0.00628384	6	1	93	10.6	10.81	Oxidation [M39; M44; M66]; Deamidated [N53]	15847.9		0				0				0				0				0				0				0				0				0
Q9RJ68	Sec-independent protein translocase protein TatA OS=Streptomyces coelicolor (strain ATCC BAA-471 / A3(2) / M145) OX=100226 GN=tatA PE=3 SV=1	High	0	31.888	52.6316	4	27	0.00207615	4	1	95	10	9.52	Deamidated [Q74]	55.234		0				0				0				0				0				0				0				0				0
Q9L1I1	50S ribosomal protein L27 OS=Streptomyces coelicolor (strain ATCC BAA-471 / A3(2) / M145) OX=100226 GN=rpmA PE=3 SV=1	High	0	9.202	40.4762	2	2	0.000173928	2	1	84	8.8	11.91		1.154		0				0				0				0				0				0				0				0				0
P48859	Cold shock protein ScoF OS=Streptomyces coelicolor (strain ATCC BAA-471 / A3(2) / M145) OX=100226 GN=scoF PE=2 SV=1	High	0	12.121	65.6716	2	3	0.000327088	2	1	67	7.2	4.81		2.981		0				0				0				0				0				0				0				0				0
O88059	50S ribosomal protein L35 OS=Streptomyces coelicolor (strain ATCC BAA-471 / A3(2) / M145) OX=100226 GN=rpmI PE=3 SV=1	High	0	15.741	23.4375	2	17	0.00194038	2	1	64	7	11.66	Oxidation [M50]	9		0				0				0				0				0				0				0				0				0
Q9ZBR5	50S ribosomal protein L28-1 OS=Streptomyces coelicolor (strain ATCC BAA-471 / A3(2) / M145) OX=100226 GN=rpmB1 PE=3 SV=1	High	0	43.491	50.8197	4	20	0.00239507	4	1	61	6.6	11.56	Carbamidomethyl [C50; C53]; Deamidated [N16; N17; N48]	38.811		0				0				0				0				0				0				0				0				0
Q9ZBQ8	50S ribosomal protein L32-1 OS=Streptomyces coelicolor (strain ATCC BAA-471 / A3(2) / M145) OX=100226 GN=rpmF1 PE=3 SV=3	High	0.004	6.006	43.8596	2	2	0.000256315	2	1	57	6.6	10.29	Carbamidomethyl [C30; C43; C46]	9		0				0				0				0				0				0				0				0				0
	Proteins exclusive of F3_II_U
[truncated: 111 more columns]

## Sheet: F4_purif. II
	Purification I-Fraction 4 untreated (F4_II_U)
Accession	Description	Protein FDR Confidence	Exp. q-value	Sum PEP Score	Coverage	# Peptides	# PSMs (SpC)	NSAF(F4_II_U)	# Unique Peptides	# Protein Groups	# AAs	MW [kDa]	calc. pI	Modifications	emPAI	Score Band 1 Mascot	Coverage Band 1 Mascot	# Peptides Band 1 Mascot	# PSMs Band 1 Mascot	Score Band 2 Mascot	Coverage Band 2 Mascot	# Peptides Band 2 Mascot	# PSMs Band 2 Mascot	Score Band 3 Mascot	Coverage Band 3 Mascot	# Peptides Band 3 Mascot	# PSMs Band 3 Mascot	Score Band 4 Mascot	Coverage Band 4 Mascot	# Peptides Band 4 Mascot	# PSMs Band 4 Mascot	Score Band 5 Mascot	Coverage Band 5 Mascot	# Peptides Band 5 Mascot	# PSMs Band 5 Mascot	Score Band 6 Mascot	Coverage Band 6 Mascot	# Peptides Band 6 Mascot	# PSMs Band 6 Mascot	Score Band 7 Mascot	Coverage Band 7 Mascot	# Peptides Band 7 Mascot	# PSMs Band 7 Mascot	Score Band 8 Mascot	Coverage Band 8 Mascot	# Peptides Band 8 Mascot	# PSMs Band 8 Mascot	Score Band 9 Mascot	Coverage Band 9 Mascot
Q8CJT1	DNA-directed RNA polymerase subunit beta' OS=Streptomyces coelicolor (strain ATCC BAA-471 / A3(2) / M145) OX=100226 GN=rpoC PE=3 SV=1	High	0	46.109	8.92995	9	74	0.000513252	9	1	1299	144.5	6.86	Oxidation [M256]	0.295	155	1.77059	2	3	115	0.846805	1	2	154	1.77059	2	4	79	0.846805	1	1	405	4.00308	4	8	116	1.77059	2	2	89	0.923788	1	2	258	1.77059	2	5	222	2.77136
Q9L0L0	DNA-directed RNA polymerase subunit beta OS=Streptomyces coelicolor (strain ATCC BAA-471 / A3(2) / M145) OX=100226 GN=rpoB PE=1 SV=1	High	0	15.715	3.87597	4	27	0.000209527	4	1	1161	128.4	4.98		0.139		0				0				0				0				0				0				0			62	0.947459	1	2	57	0.947459
Q9FCI4	UPF0182 protein SCO5204 OS=Streptomyces coelicolor (strain ATCC BAA-471 / A3(2) / M145) OX=100226 GN=SCO5204 PE=3 SV=2	High	0	63.879	16.2	14	49	0.000441473	14	1	1000	109.5	5.97	Oxidation [M101; M103]; Deamidated [N758]	0.829	169	4.2	3	5		0			898	13.4	11	20	399	7.3	6	11	241	3.8	3	5		0				0				0			158	3
O69981	Vitamin B12-dependent ribonucleotide reductase OS=Streptomyces coelicolor (strain ATCC BAA-471 / A3(2) / M145) OX=100226 GN=nrdJ PE=2 SV=1	High	0	9.375	2.27508	2	6	5.59027e-05	2	1	967	105.2	5.5	Oxidation [M837]	0.096		0				0				0				0				0				0				0				0				0
Q9RNU9	Phosphoenolpyruvate carboxylase OS=Streptomyces coelicolor (strain ATCC BAA-471 / A3(2) / M145) OX=100226 GN=ppc PE=1 SV=1	High	0	74.71	17.0143	13	68	0.00067251	13	1	911	101.2	5.74	Oxidation [M401; M797]	0.853		0				0				0				0				0				0				0			207	5.59824	4	5	296	8.12294
P35885	DNA gyrase subunit A OS=Streptomyces coelicolor (strain ATCC BAA-471 / A3(2) / M145) OX=100226 GN=gyrA PE=3 SV=2	High	0	32.649	10.3851	6	22	0.000231286	6	1	857	94.5	5.57	Oxidation [M57; M79]; Deamidated [N81]	0.355		0				0				0				0				0				0				0				0			58	1.51692
Q93J59	5-methyltetrahydropteroyltriglutamate--homocysteine methyltransferase OS=Streptomyces coelicolor (strain ATCC BAA-471 / A3(2) / M145) OX=100226 GN=metE PE=3 SV=1	High	0	10.247	4.01554	3	4	4.66821e-05	3	1	772	83.6	5.33		0.145		0				0				0				0				0				0				0				0				0
Q9RJH9	Catalase-peroxidase OS=Streptomyces coelicolor (strain ATCC BAA-471 / A3(2) / M145) OX=100226 GN=katG PE=1 SV=1	High	0	14.481	7.7027	4	11	0.000133927	4	1	740	80.8	4.88	Oxidation [M623]	0.245		0				0				0				0				0				0				0				0				0
Q8CJQ6	Polyribonucleotide nucleotidyltransferase OS=Streptomyces coelicolor (strain ATCC BAA-471 / A3(2) / M145) OX=100226 GN=pnp PE=3 SV=1	High	0	16.698	5.95399	4	8	9.75334e-05	4	1	739	79.3	5.15	Oxidation [M385]	0.259		0				0				0				0				0				0				0				0				0
P40173	Elongation factor G 1 OS=Streptomyces coelicolor (strain ATCC BAA-471 / A3(2) / M145) OX=100226 GN=fusA PE=3 SV=2	High	0	13.647	6.07345	3	15	0.000190882	3	1	708	77.6	5.07		0.194		0				0				0				0				0				0				0				0			30	1.55367
P35886	DNA gyrase subunit B OS=Streptomyces coelicolor (strain ATCC BAA-471 / A3(2) / M145) OX=100226 GN=gyrB PE=3 SV=1	High	0	8.44	3.06122	2	4	5.25344e-05	2	1	686	75.4	5.41		0.129		0				0				0				0				0				0				0				0				0
Q53902	Putative membrane protein ActII-3 OS=Streptomyces coelicolor (strain ATCC BAA-471 / A3(2) / M145) OX=100226 GN=actII-3 PE=3 SV=1	High	0	24.011	11.6737	6	14	0.000177405	6	1	711	74.8	6.62	Oxidation [M271]; Deamidated [Q65]	0.711	147	4.782	3	3	76	3.09423	2	2	121	3.51617	2	2	35	1.82841	1	1		0				0				0				0				0
Q9L278	Threonine--tRNA ligase OS=Streptomyces coelicolor (strain ATCC BAA-471 / A3(2) / M145) OX=100226 GN=thrS PE=3 SV=1	High	0	11.915	3.19149	2	11	0.000150617	2	1	658	74.5	5.48		0.116		0				0				0				0				0				0				0				0				0
Q9XA16	Probable serine/threonine-protein kinase SCO3848 OS=Streptomyces coelicolor (strain ATCC BAA-471 / A3(2) / M145) OX=100226 GN=SCO3848 PE=3 SV=1	High	0	8.258	7.28083	3	11	0.00014726	3	1	673	71.4	4.93		0.205		0				0				0				0				0			59	5.64636	2	2	54	4.75483	2	2		0				0
Q9X928	Acetyl-coenzyme A synthetase OS=Streptomyces coelicolor (strain ATCC BAA-471 / A3(2) / M145) OX=100226 GN=acsA PE=3 SV=1	High	0	10.233	5.68356	3	12	0.000166076	3	1	651	71	5.19		0.241		0				0				0				0				0				0				0			57	1.5361	1	1	46	1.5361
Q9XAR5	NADH-quinone oxidoreductase subunit L OS=Streptomyces coelicolor (strain ATCC BAA-471 / A3(2) / M145) OX=100226 GN=nuoL PE=3 SV=1	High	0	9.612	3.51682	2	6	8.26573e-05	2	1	654	69.2	8.12		0.202	60	2.14067	1	1		0				0				0				0				0			35	2.14067	1	1		0				0
Q05558	Chaperone protein DnaK OS=Streptomyces coelicolor (strain ATCC BAA-471 / A3(2) / M145) OX=100226 GN=dnaK PE=3 SV=1	High	0	26.248	11.6505	5	10	0.000145787	5	1	618	66.2	4.87	Deamidated [Q300]	0.413		0				0				0				0				0				0				0				0				0
Q9F323	Aspartate--tRNA ligase OS=Streptomyces coelicolor (strain ATCC BAA-471 / A3(2) / M145) OX=100226 GN=aspS PE=3 SV=1	High	0	29.276	13.799	7	18	0.000276275	7	1	587	66	5.24	Carbamidomethyl [C219]; Oxidation [M206]	0.607		0				0				0				0				0				0				0			34	2.04429	1	1		0
Q9WX29	Arginine--tRNA ligase OS=Streptomyces coelicolor (strain ATCC BAA-471 / A3(2) / M145) OX=100226 GN=argS PE=3 SV=1	High	0	8.234	3.41297	2	5	7.68741e-05	2	1	586	64.7	5.24	Carbamidomethyl [C564]	0.122		0				0				0				0				0				0				0				0				0
Q9X813	Probable cytochrome c oxidase subunit 1-alpha OS=Streptomyces coelicolor (strain ATCC BAA-471 / A3(2) / M145) OX=100226 GN=ctaD1 PE=3 SV=1	High	0	19.42	5.53633	4	27	0.000420866	4	1	578	64.1	7.17	Carbamidomethyl [C527]	0.931	279	5.53633	4	9	105	5.36332	3	3	162	3.46021	2	4	87	3.46021	2	3	79	1.38408	1	2	45	1.38408	1	1	137	3.46021	2	4	34	1.38408	1	1		0
Q9X895	Lysine--tRNA ligase OS=Streptomyces coelicolor (strain ATCC BAA-471 / A3(2) / M145) OX=100226 GN=lysS PE=3 SV=2	High	0	9.768	3.62069	2	5	7.76694e-05	2	1	580	63.5	5.82		0.155		0				0				0				0				0				0				0				0				0
Q9X806	Cytochrome bc1 complex cytochrome b subunit OS=Streptomyces coelicolor (strain ATCC BAA-471 / A3(2) / M145) OX=100226 GN=qcrB PE=3 SV=1	High	0	10.096	5.50459	3	21	0.000347161	3	1	545	60.8	7.85	Oxidation [M259]	0.389	126	5.50459	3	5	128	5.50459	3	5	115	5.50459	3	5	34	1.46789	1	1	30	1.46789	1	1		0				0			33	1.46789	1	1		0
P46105	Probable actinorhodin transporter OS=Streptomyces coelicolor (strain ATCC BAA-471 / A3(2) / M145) OX=100226 GN=actII-2 PE=3 SV=1	High	0	45.401	15.5709	7	64	0.000997608	7	1	578	59.7	6.95	Oxidation [M147; M547]	1.512	136	10.2076	3	4	135	2.07612	1	3	70	2.07612	1	2	84	4.32526	2	3	244	8.3045	4	7	49	2.07612	1	1	631	15.5709	7	16	387	7.26644	4	10	157	10.3806
Q9F2I9	Methionine--tRNA ligase OS=Streptomyces coelicolor (strain ATCC BAA-471 / A3(2) / M145) OX=100226 GN=metG PE=3 SV=1	High	0	14.062	7.0632	3	10	0.000167466	3	1	538	59.7	5.19		0.225		0				0				0				0				0				0				0				0			71	5.20446
Q9FCD7	Tripeptidyl aminopeptidase OS=Streptomyces coelicolor (strain ATCC BAA-471 / A3(2) / M145) OX=100226 GN=tap PE=3 SV=1	High	0	38.136	20.5176	8	19	0.00031642	8	1	541	58.5	8.1	Oxidation [M218; M222]; Carbamidomethyl [C512; C533]	1.276		0				0				0				0			34	2.40296	1	1	615	20.5176	8	18		0				0				0
Q9K4D5	ATP synthase subunit alpha OS=Streptomyces coelicolor (strain ATCC BAA-471 / A3(2) / M145) OX=100226 GN=atpA PE=3 SV=1	High	0	26.392	16.2571	7	15	0.000255472	7	1	529	57.2	5.07	Oxidation [M325]	0.585		0				0				0				0				0				0				0				0				0
P40171	60 kDa chaperonin 1 OS=Streptomyces coelicolor (strain ATCC BAA-471 / A3(2) / M145) OX=100226 GN=groL1 PE=3 SV=3	High	0	23.75	12.3845	5	6	9.99222e-05	5	1	541	57.1	4.98		0.389		0				0				0				0				0				0				0				0				0
Q9KXU5	60 kDa chaperonin 2 OS=Streptomyces coelicolor (strain ATCC BAA-471 / A3(2) / M145) OX=100226 GN=groL2 PE=3 SV=1	High	0	12.219	6.83919	3	5	8.32685e-05	3	1	541	56.8	4.87	Oxidation [M206; M209]	0.25		0				0				0				0				0				0				0				0				0
Q9KZM1	Adenosylhomocysteinase OS=Streptomyces coelicolor (strain ATCC BAA-471 / A3(2) / M145) OX=100226 GN=ahcY PE=3 SV=1	High	0.004	4.763	3.71134	2	4	7.43064e-05	2	1	485	52.9	5.27		0.172		0				0				0				0				0				0				0				0				0
P15106	Glutamine synthetase OS=Streptomyces coelicolor (strain ATCC BAA-471 / A3(2) / M145) OX=100226 GN=glnA PE=3 SV=1	High	0	12.953	7.24947	2	11	0.000211314	2	1	469	52.5	5.29		0.233		0				0				0				0				0			37	3.41151	1	1		0			57	3.41151	1	1		0
P0A300	ATP synthase subunit beta OS=Streptomyces coelicolor (strain ATCC BAA-471 / A3(2) / M145) OX=100226 GN=atpD PE=3 SV=2	High	0	20.722	12.7615	5	18	0.000339276	5	1	478	52.1	4.89	Oxidation [M241]	0.616		0				0				0				0				0				0				0				0			64	2.92887
Q9RJ61	Pup--protein ligase OS=Streptomyces coelicolor (strain ATCC BAA-471 / A3(2) / M145) OX=100226 GN=pafA PE=3 SV=1	High	0	32.24	15.011	6	19	0.000377888	6	1	453	52.1	8.75	Oxidation [M330]	0.501		0				0				0				0				0				0				0				0				0
P80574	Phospho-2-dehydro-3-deoxyheptonate aldolase OS=Streptomyces coelicolor (strain ATCC BAA-471 / A3(2) / M145) OX=100226 GN=aroH PE=1 SV=3	High	0.004	4.827	6	2	5	0.000100107	2	1	450	49.8	5.55	Oxidation [M218; M265]	0.16		0				0				0				0				0				0				0				0				0
Q9XAQ9	NADH-quinone oxidoreductase subunit F OS=Streptomyces coelicolor (strain ATCC BAA-471 / A3(2) / M145) OX=100226 GN=nuoF PE=3 SV=1	High	0.004	6.027	4.23163	2	3	6.01981e-05	2	1	449	48.8	5.72		0.186		0				0				0				0				0				0				0				0				0
O54569	Membrane protein insertase YidC OS=Streptomyces coelicolor (strain ATCC BAA-471 / A3(2) / M145) OX=100226 GN=yidC PE=3 SV=1	High	0	11.165	5.33643	2	10	0.000209041	2	1	431	47.3	10.08		0.212	53	2.5522	1	2		0			31	2.5522	1	1		0				0				0				0				0				0
P46785	Protein translocase subunit SecY OS=Streptomyces coelicolor (strain ATCC BAA-471 / A3(2) / M145) OX=100226 GN=secY PE=3 SV=2	High	0	9.218	5.49199	2	27	0.00055666	2	1	437	47.3	9.42		0.292	69	2.0595	1	2	102	5.49199	2	4	33	2.0595	1	1	33	2.0595	1	1	33	2.0595	1	1	34	2.0595	1	1	49	2.0595	1	2		0			97	5.49199
Q9ZBX1	Serine--tRNA ligase OS=Streptomyces coelicolor (strain ATCC BAA-471 / A3(2) / M145) OX=100226 GN=serS PE=3 SV=1	High	0	9.709	7.52941	2	14	0.000296788	2	1	425	47	5.59		0.245		0				0				0				0				0				0				0				0			33	3.52941
Q9KYS0	Putative zinc metalloprotease SCO5695 OS=Streptomyces coelicolor (strain ATCC BAA-471 / A3(2) / M145) OX=100226 GN=SCO5695 PE=3 SV=1	High	0.004	6.443	6.04651	2	3	6.2858e-05	2	1	430	46.2	6.29	Oxidation [M39]	0.245		0				0				0				0				0				0				0				0				0
Q9F2Q3	Enolase 1 OS=Streptomyces coelicolor (strain ATCC BAA-471 / A3(2) / M145) OX=100226 GN=eno1 PE=3 SV=1	High	0	10.744	8.68545	3	6	0.000126896	3	1	426	45.5	4.6		0.369		0				0				0				0				0				0			89	1.40845	1	2		0				0
P0A4I7	Sensor protein CutS OS=Streptomyces coelicolor (strain ATCC BAA-471 / A3(2) / M145) OX=100226 GN=cutS PE=3 SV=1	High	0	13.612	4.83092	3	12	0.000261149	3	1	414	44.5	6.57		0.304		0				0				0				0				0				0				0				0				0
P40174	Elongation factor Tu-1 OS=Streptomyces coelicolor (strain ATCC BAA-471 / A3(2) / M145) OX=100226 GN=tuf1 PE=3 SV=1	High	0	44.219	28.9673	7	45	0.00102124	7	1	397	43.8	5.12		1.462		0				0				0				0				0				0				0				0			69	6.04534
Q9L0Y3	S-adenosylmethionine synthase OS=Streptomyces coelicolor (strain ATCC BAA-471 / A3(2) / M145) OX=100226 GN=metK PE=3 SV=1	High	0.004	7.151	6.46766	2	3	6.72362e-05	2	1	402	43.4	5.03	Oxidation [M272]	0.194		0				0				0				0				0				0				0				0				0
Q9KY56	Succinate--CoA ligase [ADP-forming] subunit beta 1 OS=Streptomyces coelicolor (strain ATCC BAA-471 / A3(2) / M145) OX=100226 GN=sucC1 PE=3 SV=1	High	0	8.802	7.61421	3	4	9.14685e-05	3	1	394	41.6	4.89		0.334		0				0				0				0				0				0				0				0				0
Q9XAC0	Transaldolase 2 OS=Streptomyces coelicolor (strain ATCC BAA-471 / A3(2) / M145) OX=100226 GN=tal2 PE=3 SV=1	High	0	24.062	9.13978	4	9	0.000217975	4	1	372	40.6	5.05	Oxidation [M176]	0.616		0				0				0				0				0				0				0				0				0
Q9X8L6	DNA integrity scanning protein DisA OS=Streptomyces coelicolor (strain ATCC BAA-471 / A3(2) / M145) OX=100226 GN=disA PE=1 SV=1	High	0	9.068	6.41711	2	8	0.00019272	2	1	374	40	5.38		0.212		0				0				0				0				0				0				0			35	2.94118	1	1		0
P27903	Beta sliding clamp OS=Streptomyces coelicolor (strain ATCC BAA-471 / A3(2) / M145) OX=100226 GN=dnaN PE=3 SV=1	High	0	14.576	11.9681	3	9	0.000215657	3	1	376	39.9	4.69		0.468		0				0				0				0				0				0				0				0				0
Q53956	Protein translocase subunit SecF OS=Streptomyces coelicolor (strain ATCC BAA-471 / A3(2) / M145) OX=100226 GN=secF PE=3 SV=1	High	0	14.419	11.7962	3	9	0.000217391	3	1	373	39.7	7.06	Oxidation [M49]	0.501	58	2.41287	1	2	33	2.41287	1	1		0				0				0				0				0				0				0
Q9ZBY8	Putative phenylalanine aminotransferase OS=Streptomyces coelicolor (strain ATCC BAA-471 / A3(2) / M145) OX=100226 GN=pat PE=3 SV=1	High	0	10.424	8.35655	2	5	0.000125483	2	1	359	38.8	5.14	Carbamidomethyl [C159]	0.245		0				0				0				0				0				0				0				0				0
Q9X807	Cytochrome bc1 complex Rieske iron-sulfur subunit OS=Streptomyces coelicolor (strain ATCC BAA-471 / A3(2) / M145) OX=100226 GN=qcrA PE=3 SV=1	High	0	20.489	15.5807	4	25	0.000638077	4	1	353	38.6	5.44	Oxidation [M124; M169]	1.154	144	12.1813	3	4	31	2.83286	1	1		0				0				0				0				0				0			111	8.2153
Q9S2U8	Prolipoprotein diacylglyceryl transferase 1 OS=Streptomyces coelicolor (strain ATCC BAA-471 / A3(2) / M145) OX=100226 GN=lgt1 PE=3 SV=1	High	0	11.636	11.6618	2	5	0.000131336	2	1	343	36.8	5.72	Oxidation [M122]	0.438	59	4.95627	1	1		0				0				0				0				0				0				0			76	11.6618
Q93JF1	Ornithine carbamoyltransferase OS=Streptomyces coelicolor (strain ATCC BAA-471 / A3(2) / M145) OX=100226 GN=argF PE=3 SV=1	High	0	10.443	6.86567	2	3	8.06834e-05	2	1	335	36.7	5.29		0.245		0				0				0				0				0				0				0				0				0
P60312	DNA-directed RNA polymerase subunit alpha OS=Streptomyces coelicolor (strain ATCC BAA-471 / A3(2) / M145) OX=100226 GN=rpoA PE=3 SV=1	High	0	10.029	7.94118	2	2	5.29979e-05	2	1	340	36.7	4.79		0.233		0				0				0				0				0				0				0				0				0
Q9FBT8	Ketol-acid reductoisomerase (NADP(+)) 2 OS=Streptomyces coelicolor (strain ATCC BAA-471 / A3(2) / M145) OX=100226 GN=ilvC2 PE=3 SV=1	High	0	9.421	7.53012	2	5	0.000135687	2	1	332	36.3	5.03		0.245		0				0				0				0				0				0				0				0				0
Q9Z518	Glyceraldehyde-3-phosphate dehydrogenase OS=Streptomyces coelicolor (strain ATCC BAA-471 / A3(2) / M145) OX=100226 GN=gap PE=3 SV=1	High	0	18.306	14.881	5	19	0.000509474	5	1	336	36.2	5.48	Deamidated [N8]	0.73		0				0				0				0				0				0				0				0				0
Q9X814	Probable cytochrome c oxidase subunit 2 OS=Streptomyces coelicolor (strain ATCC BAA-471 / A3(2) / M145) OX=100226 GN=ctaC PE=3 SV=1	High	0	37.931	23.511	6	22	0.000621355	6	1	319	35.4	8.07	Oxidation [M44]; Carbamidomethyl [C262; C266]	1.336		0				0				0				0				0				0				0				0			515	23.511
Q9K3U0	Ribose-phosphate pyrophosphokinase OS=Streptomyces coelicolor (strain ATCC BAA-471 / A3(2) / M145) OX=100226 GN=prs PE=3 SV=1	High	0	18.221	21.2963	5	5	0.000139038	5	1	324	35.2	6.46	Oxidation [M76; M81]	0.896		0				0				0				0				0				0				0				0				0
Q9K3J3	Malate dehydrogenase OS=Streptomyces coelicolor (strain ATCC BAA-471 / A3(2) / M145) OX=100226 GN=mdh PE=1 SV=1	High	0	8.745	6.99088	2	3	8.21549e-05	2	1	329	34.6	5.15		0.311		0				0				0				0				0				0				0				0				0
O31212	30S ribosomal protein S2 OS=Streptomyces coelicolor (strain ATCC BAA-471 / A3(2) / M145) OX=100226 GN=rpsB PE=3 SV=3	High	0	90.607	42.2581	14	124	0.00360386	14	1	310	33.5	5.25	Oxidation [M89; M100]; Deamidated [Q119]	4.926	43	4.19355	1	1		0				0				0			60	4.19355	1	1		0				0			117	4.19355	1	2	240	13.5484
Q9Z513	Nucleotide-binding protein SCO1952 OS=Streptomyces coelicolor (strain ATCC BAA-471 / A3(2) / M145) OX=100226 GN=SCO1952 PE=3 SV=2	High	0.004	7.273	6.35452	2	2	6.02652e-05	2	1	299	32.8	5.92		0.292		0				0				0				0				0				0				0				0				0
Q8CK28	ATP phosphoribosyltransferase OS=Streptomyces coelicolor (strain ATCC BAA-471 / A3(2) / M145) OX=100226 GN=hisG PE=3 SV=1	High	0	8.383	12.6316	2	4	0.000126451	2	1	285	30.9	5.24	Oxidation [M264]	0.259		0				0				0				0				0				0				0				0				0
Q9L0D7	50S ribosomal protein L2 OS=Streptomyces coelicolor (strain ATCC BAA-471 / A3(2) / M145) OX=100226 GN=rplB PE=3 SV=1	High	0	31.097	31.6547	6	27	0.000875038	6	1	278	30.5	11.39	Oxidation [M226]	1.448		0				0				0				0				0				0				0				0				0
Q9L0D4	30S ribosomal protein S3 OS=Streptomyces coelicolor (strain ATCC BAA-471 / A3(2) / M145) OX=100226 GN=rpsC PE=3 SV=1	High	0	48.732	34.657	9	48	0.00156124	9	1	277	30.3	10.45	Oxidation [M41; M161]	3.281		0				0				0				0				0				0				0				0			50	2.52708
Q9RJM5	NH(3)-dependent NAD(+) synthetase OS=Streptomyces coelicolor (strain ATCC BAA-471 / A3(2) / M145) OX=100226 GN=nadE PE=3 SV=1	High	0.004	5.835	9.05797	2	2	6.52873e-05	2	1	276	29.7	5.44	Carbamidomethyl [C65]	0.359		0				0				0				0				0				0				0				0				0
P33158	2,3-bisphosphoglycerate-dependent phosphoglycerate mutase OS=Streptomyces coelicolor (strain ATCC BAA-471 / A3(2) / M145) OX=100226 GN=gpmA PE=1 SV=3	High	0	15.148	12.253	3	20	0.000712225	3	1	253	28.3	6.54		0.931		0				0				0				0				0				0				0				0				0
P19255	Probable glycerol uptake facilitator protein OS=Streptomyces coelicolor (strain ATCC BAA-471 / A3(2) / M145) OX=100226 GN=glpF PE=2 SV=2	High	0	11.79	10.2273	2	8	0.00027302	2	1	264	26.8	5.77		0.778	38	6.06061	1	1		0				0				0				0				0				0				0				0
P48950	50S ribosomal protein L1 OS=Streptomyces coelicolor (strain ATCC BAA-471 / A3(2) / M145) OX=100226 GN=rplA PE=3 SV=2	High	0	11.433	9.95851	2	3	0.000112153	2	1	241	25.7	9.52		0.292		0				0				0				0				0				0				0				0				0
Q9ZEP4	Transcriptional regulatory protein CseB OS=Streptomyces coelicolor (strain ATCC BAA-471 / A3(2) / M145) OX=100226 GN=cseB PE=1 SV=1	High	0	9.828	17.5214	3	3	0.000115508	3	1	234	25.4	5.06	Oxidation [M80]	0.778		0				0				0				0				0				0				0				0				0
Q04942	Transcriptional regulatory protein AfsQ1 OS=Streptomyces coelicolor (strain ATCC BAA-471 / A3(2) / M145) OX=100226 GN=afsQ1 PE=1 SV=2	High	0.004	6.319	8.44444	2	3	0.000120129	2	1	225	25.1	5.8		0.389		0				0				0				0				0				0				0				0				0
O88060	Translation initiation factor IF-3 OS=Streptomyces coelicolor (strain ATCC BAA-471 / A3(2) / M145) OX=100226 GN=infC PE=3 SV=1	High	0	12.084	14.7465	3	9	0.000373672	3	1	217	24.2	8.78	Oxidation [M121]	0.638		0				0				0				0				0				0				0				0				0
Q9L0D9	50S ribosomal protein L4 OS=Streptomyces coelicolor (strain ATCC BAA-471 / A3(2) / M145) OX=100226 GN=rplD PE=3 SV=1	High	0	11.216	19.1781	3	8	0.00032912	3	1	219	23.6	10.04		0.995		0				0				0				0				0				0				0				0				0
Q9KXP5	30S ribosomal protein S4 OS=Streptomyces coelicolor (strain ATCC BAA-471 / A3(2) / M145) OX=100226 GN=rpsD PE=3 SV=1	High	0	27.893	30.3922	7	58	0.00256157	7	1	204	23.6	10.15		1.929		0				0				0				0				0				0				0				0			42	5.39216
O51917	Superoxide dismutase [Fe-Zn] 1 OS=Streptomyces coelicolor (strain ATCC BAA-471 / A3(2) / M145) OX=100226 GN=sodF1 PE=1 SV=3	High	0	26.378	22.0657	3	13	0.000549885	3	1	213	23.5	5.36	Deamidated [N41]	2.162		0				0				0				0				0				0				0				0				0
Q9F315	ATP-dependent Clp protease proteolytic subunit 1 OS=Streptomyces coelicolor (strain ATCC BAA-471 / A3(2) / M145) OX=100226 GN=clpP1 PE=2 SV=1	High	0	14.218	26.484	3	3	0.00012342	3	1	219	23.2	5.87	Oxidation [M165]	0.995		0				0				0				0				0				0				0				0				0
Q9L0E0	50S ribosomal protein L3 OS=Streptomyces coelicolor (strain ATCC BAA-471 / A3(2) / M145) OX=100226 GN=rplC PE=3 SV=1	High	0	50.496	39.7196	6	57	0.00239977	6	1	214	22.8	10.2	Carbamidomethyl [C153]; Oxidation [M15; M146]; Deamidated [Q98; N201]	3.217		0				0				0				0				0				0				0				0				0
Q9L0C8	50S ribosomal protein L5 OS=Streptomyces coelicolor (strain ATCC BAA-471 / A3(2) / M145) OX=100226 GN=rplE PE=3 SV=1	High	0	62.162	55.6757	9	72	0.00350646	9	1	185	20.8	9.69	Oxidation [M31; M43; M157]	10.938		0				0				0				0				0				0				0				0				0
P46790	30S ribosomal protein S5 OS=Streptomyces coelicolor (strain ATCC BAA-471 / A3(2) / M145) OX=100226 GN=rpsE PE=3 SV=3	High	0	46.807	46.7662	6	47	0.00210673	6	1	201	20.5	10.2	Carbamidomethyl [C140]	4.179		0				0				0				0				0			53	11.4428	1	2		0				0			75	11.4428
Q9K4D7	ATP synthase subunit b OS=Streptomyces coelicolor (strain ATCC BAA-471 / A3(2) / M145) OX=100226 GN=atpF PE=3 SV=1	High	0	98.217	36.9565	9	36	0.00176276	9	1	184	20.2	5.03	Deamidated [Q67; Q76; Q93; Q96]; Oxidation [M106]	37.312		0				0				0				0				0				0				0				0				0
Q9X8U3	Single-stranded DNA-binding protein 2 OS=Streptomyces coelicolor (strain ATCC BAA-471 / A3(2) / M145) OX=100226 GN=ssb2 PE=1 SV=1	High	0	15.782	13.5678	2	4	0.000181098	2	1	199	19.9	5.38		0.668		0				0				0				0				0				0				0				0				0
Q9S2N0	Bacterioferritin OS=Streptomyces coelicolor (strain ATCC BAA-471 / A3(2) / M145) OX=100226 GN=bfr PE=3 SV=1	High	0	13.105	19.7605	3	10	0.0005395	3	1	167	19.2	4.86	Oxidation [M86]	1.154		0				0				0				0				0				0				0				0				0
P46786	50S ribosomal protein L6 OS=Streptomyces coelicolor (strain ATCC BAA-471 / A3(2) / M145) OX=100226 GN=rplF PE=3 SV=2	High	0	14.908	27.933	4	8	0.000402666	4	1	179	19.2	9.85	Oxidation [M76]	1.31		0				0				0				0				0				0				0				0				0
Q53875	30S ribosomal protein S9 OS=Streptomyces coelicolor (strain ATCC BAA-471 / A3(2) / M145) OX=100226 GN=rpsI PE=3 SV=1	High	0	8.123	14.7059	2	8	0.000423984	2	1	170	18.7	9.25		0.778		0				0				0				0				0				0				0				0				0
O86775	50S ribosomal protein L17 OS=Streptomyces coelicolor (strain ATCC BAA-471 / A3(2) / M145) OX=100226 GN=rplQ PE=3 SV=1	High	0	21.491	19.6429	4	11	0.000589918	4	1	168	18.1	9.42		1.894		0				0				0				0				0				0				0				0				0
Q9ZBR1	Phosphopantetheine adenylyltransferase OS=Streptomyces coelicolor (strain ATCC BAA-471 / A3(2) / M145) OX=100226 GN=coaD PE=3 SV=1	High	0.004	5.066	5.66038	2	4	0.000226658	2	1	159	17.8	5.9		0.778		0				0				0				0				0				0				0				0				0
Q9L0K4	30S ribosomal protein S7 OS=Streptomyces coelicolor (strain ATCC BAA-471 / A3(2) / M145) OX=100226 GN=rspG PE=3 SV=1	High	0	68.817	65.3846	10	45	0.00259894	10	1	156	17.4	10.4	Deamidated [Q86; N129]	27.48		0				0				0				0				0				0				0				0				0
Q9EWJ9	6,7-dimethyl-8-ribityllumazine synthase OS=Streptomyces coelicolor (strain ATCC BAA-471 / A3(2) / M145) OX=100226 GN=ribH PE=3 SV=1	High	0	22.649	29.8137	4	15	0.000839408	4	1	161	16.8	5.02	Oxidation [M31]	1.848		0				0				0				0				0				0				0				0				0
Q53874	50S ribosomal protein L13 OS=Streptomyces coelicolor (strain ATCC BAA-471 / A3(2) / M145) OX=100226 GN=rplM PE=3 SV=1	High	0	43.735	37.415	5	44	0.00269677	5	1	147	16.4	9.91		9		0				0				0				0				0				0				0				0				0
P46787	50S ribosomal protein L15 OS=Streptomyces coelicolor (strain ATCC BAA-471 / A3(2) / M145) OX=100226 GN=rplO PE=3 SV=2	High	0	25.6	26.4901	3	20	0.00119333	3	1	151	15.9	10.13	Oxidation [M58; M62]	4.623		0				0				0				0				0				0				0				0				0
Q9L0D3	50S ribosomal protein L16 OS=Streptomyces coelicolor (strain ATCC BAA-471 / A3(2) / M145) OX=100226 GN=rplP PE=3 SV=1	High	0	28.889	43.8849	4	14	0.000907447	4	1	139	15.8	11.02	Oxidation [M103]	9		0				0				0				0				0				0				0				0				0
P12690	Spore-associated protein A OS=Streptomyces coelicolor (strain ATCC BAA-471 / A3(2) / M145) OX=100226 GN=sapA PE=2 SV=2	High	0	68.901	45.4545	5	40	0.00234017	5	1	154	15.6	8.13	Oxidation [M50; M84]; Deamidated [N48; N63; N76]; Carbamidomethyl [C70]	30.623	57	7.14286	1	1		0			47	7.14286	1	1		0			45	7.14286	1	1		0				0				0				0
O88058	50S ribosomal protein L20 OS=Streptomyces coelicolor (strain ATCC BAA-471 / A3(2) / M145) OX=100226 GN=rplT PE=3 SV=1	High	0	13.844	18.8976	2	11	0.000780363	2	1	127	14.4	10.87	Deamidated [Q20]	0.995		0				0				0				0				0				0				0				0				0
P49399	30S ribosomal protein S8 OS=Streptomyces coelicolor (strain ATCC BAA-471 / A3(2) / M145) OX=100226 GN=rpsH PE=3 SV=2	High	0	13.994	32.5758	3	12	0.000819059	3	1	132	14.3	9.7	Oxidation [M27]	1.512	52	15.1515	1	1	52	15.1515	1	1	56	15.1515	1	1		0			31	15.1515	1	1		0				0				0				0
O86773	30S ribosomal protein S13 OS=Streptomyces coelicolor (strain ATCC BAA-471 / A3(2) / M145) OX=100226 GN=rpsM PE=3 SV=1	High	0	25.892	32.5397	5	23	0.00164462	5	1	126	14.2	11.19		2.594		0				0				0				0				0				0				0				0				0
P0A4A3	30S ribosomal protein S12 OS=Streptomyces coelicolor (strain ATCC BAA-471 / A3(2) / M145) OX=100226 GN=rpsL PE=1 SV=1	High	0	11.04	21.9512	4	14	0.00102549	4	1	123	13.8	11.19		2.728		0				0				0				0				0				0				0				0				0
Q9L0D0	50S ribosomal protein L14 OS=Streptomyces coelicolor (strain ATCC BAA-471 / A3(2) / M145) OX=100226 GN=rplN PE=3 SV=1	High	0	15.5	19.6721	3	7	0.000516947	3	1	122	13.4	10.26		0.874		0				0				0				0				0				0				0				0				0
P0A477	50S ribosomal protein L19 OS=Streptomyces coelicolor (strain ATCC BAA-471 / A3(2) / M145) OX=100226 GN=rplS PE=3 SV=1	High	0	39.839	49.1379	6	26	0.0020194	6	1	116	13.1	10.89		12.335		0				0				0				0				0				0				0				0				0
Q9L0D5	50S ribosomal protein L22 OS=Streptomyces coelicolor (strain ATCC BAA-471 / A3(2) / M145) OX=100226 GN=rplV PE=3 SV=2	High	0	28.415	36.5217	4	15	0.00117517	4	1	115	12.8	10.43	Oxidation [M27]	14.849		0				0				0				0				0				0				0				0				0
Q9WVX8	Anti-sigma-B factor antagonist OS=Streptomyces coelicolor (strain ATCC BAA-471 / A3(2) / M145) OX=100226 GN=rsbV PE=1 SV=1	High	0	10.447	35.3982	3	7	0.00055812	3	1	113	12.3	5.24	Oxidation [M1]	1.683		0				0				0				0				0				0				0				0				0
Q9L0C9	50S ribosomal protein L24 OS=Streptomyces coelicolor (strain ATCC BAA-471 / A3(2) / M145) OX=100226 GN=rplX PE=3 SV=1	High	0	9.841	29.9065	2	4	0.000336809	2	1	107	11.6	10.05		1.154		0				0				0				0				0				0				0				0				0
P66337	30S ribosomal protein S10 OS=Streptomyces coelicolor (strain ATCC BAA-471 / A3(2) / M145) OX=100226 GN=rpsJ PE=3 SV=1	High	0	26.152	50.9804	6	15	0.00132495	6	1	102	11.5	9.26		4.623		0				0				0				0				0				0				0				0				0
O86655	30S ribosomal protein S15 OS=Streptomyces coelicolor (strain ATCC BAA-471 / A3(2) / M145) OX=100226 GN=rpsO PE=3 SV=1	High	0	36.841	55.7895	8	27	0.00256064	8	1	95	10.8	11.14	Deamidated [Q62]	16.783		0				0				0				0				0				0				0				0				0
Q9L0D6	30S ribosomal protein S19 OS=Streptomyces coelicolor (strain ATCC BAA-471 / A3(2) / M145) OX=100226 GN=rpsS PE=3 SV=1	High	0.004	7.324	24.7312	2	2	0.000193756	2	1	93	10.6	10.81	Oxidation [M66]	1.512		0				0				0				0				0				0				0				0				0
Q9L1I1	50S ribosomal protein L27 OS=Streptomyces coelicolor (strain ATCC BAA-471 / A3(2) / M145) OX=100226 GN=rpmA PE=3 SV=1	High	0	16.87	54.7619	3	7	0.000750804	3	1	84	8.8	11.91		2.162		0				0				0				0				0				0				0				0				0
Q9ZBR5	50S ribosomal protein L28-1 OS=Streptomyces coelicolor (strain ATCC BAA-471 / A3(2) / M145) OX=100226 GN=rpmB1 PE=3 SV=1	High	0	31.672	50.8197	4	11	0.00162469	4	1	61	6.6	11.56	Deamidated [N16; N17]; Carbamidomethyl [C50; C53]	14.849		0				0				0				0				0				0				0				0				0
	Proteins exclusive of F4_II_U
[truncated: 111 more columns]
